# Supplementary material for: Single-cell whole genome sequencing reveals no evidence for common aneuploidy in normal and Alzheimer’s disease neurons
Source: Genome Biol. 2016 May 31;17:116. doi: 10.1186/s13059-016-0976-2 (PMC4888403; doi:10.1186/s13059-016-0976-2)
Supplement: Additional file 2: Table S1. — Statistics of all single-cell libraries passing quality control. (XLSX 220 kb) [file 13059_2016_976_MOESM2_ESM.xlsx]

## Sheet: supplementary table S1
Supplementary table S1	Statistics of all single cell libraries passing quality control
	Sample	Average total reads	Average mapped reads	Average mapped reads (%)	Average unique mapped reads	Average unique mapped reads (% of mapped)	Average coverage (%)	Average estimated complexity
	Control 1	742792	722798	97.1953	341572	47.2569	0.569286	923784
	Control 2	777905	754021	96.6441	338279	44.8634	0.563799	867338
	Control 3	1.08416e+06	1.04356e+06	95.7392	416945	39.9542	0.694908	946646
	Control 4	918166	892611	97.1879	333608	37.3744	0.556014	750018
	Control 5	988029	940999	94.6702	307048	32.63	0.511747	742136
	Control 6	948305	907314	95.4099	403173	44.4359	0.671955	1.00034e+06
	AD1	255905	243302	95.0712	151518	62.2758	0.25253	706215
	AD2	1.18083e+06	1.15689e+06	97.8722	162640	14.0584	0.271067	275368
	AD3	809548	795306	98.2208	235326	29.5893	0.39221	459757
	AD4	777038	763200	98.2033	236377	30.9719	0.393962	475279
	AD5	1.03846e+06	980452	94.0188	544429	55.5284	0.907382	2.20737e+06
	AD6	941959	886065	94.2412	274794	31.0129	0.45799	521722
	AD7	978208	938651	95.7139	403340	42.9702	0.672234	993752
	AD8	931359	852700	91.8961	307447	36.0557	0.512411	669739
	AD9	559810	547609	97.7894	317303	57.9433	0.528838	1.31746e+06
	AD10	926781	895553	96.5648	290232	32.4081	0.48372	588058
	Non-neuronal control 5	343853	330972	96.2233	242986	73.4157	0.404976	1.70623e+06
	Non-neuronal AD 10	470995	456354	96.8671	297789	65.254	0.496316	1.36321e+06
	DS	751623	695488	95.1653	328378	47.2155	0.547297	987391

## Sheet: data supplementary table S1
Library	Sample	Cell nr	Reads	Mapped	Mapped,%	Duplicates	Duplicates,%	unique mapped reads	complexity	cluster
HB140407_2_007	AD 1	1	317113	300999	94.92	78680	26.14	185444	823840	1
HB140407_2_009	AD 1	2	322128	306778	95.23	83723	27.29	185828	794064	1
HB140407_2_011	AD 1	3	321225	304663	94.84	81440	26.73	188210	808821	1
HB140407_2_013	AD 1	4	576734	550605	95.47	196754	35.73	289768	954910	1
HB140407_2_017	AD 1	5	251933	209618	83.2	52932	25.25	130574	602629	1
HB140407_2_018	AD 1	6	216160	208345	96.38	47492	22.79	135093	685951	1
HB140407_2_019	AD 1	7	437394	417342	95.42	122528	29.36	244507	973962	1
HB140407_2_022	AD 1	8	250743	240228	95.81	67503	28.1	145818	592798	1
HB140407_2_023	AD 1	9	267881	257235	96.03	67353	26.18	159426	702275	1
HB140407_2_025	AD 1	10	355775	338620	95.18	95552	28.22	202826	838421	1
HB140407_2_028	AD 1	11	241009	229729	95.32	58447	25.44	142656	657344	1
HB140407_2_030	AD 1	12	211406	202786	95.92	44692	22.04	132626	702905	1
HB140407_2_032	AD 1	13	83375	79700	95.59	18523	23.24	51349	254362	1
HB140407_2_036	AD 1	14	315299	299964	95.14	74777	24.93	188024	876923	1
HB140407_2_037	AD 1	15	335786	319172	95.05	76487	23.96	203374	985886	1
HB140407_2_044	AD 1	16	93812	88681	94.53	16857	19.01	60066	364526	1
HB140407_2_046	AD 1	17	137970	131403	95.24	32112	24.44	83038	394399	1
HB140407_2_052	AD 1	18	113434	107822	95.05	17816	16.52	76018	530970	1
HB140407_2_055	AD 1	19	230021	221772	96.41	49877	22.49	144141	743623	1
HB140407_2_057	AD 1	20	225818	218520	96.77	55289	25.3	137139	626777	1
HB140407_2_059	AD 1	21	263006	252539	96.02	60997	24.15	161056	773549	1
HB140407_2_060	AD 1	22	318818	306557	96.15	75124	24.51	193628	918024	1
HB140407_2_064	AD 1	23	221715	213713	96.39	49881	23.34	138328	684799	1
HB140407_2_068	AD 1	24	230984	221564	95.92	49713	22.44	144667	742488	1
HB140407_2_070	AD 1	25	199578	192223	96.31	45642	23.74	123626	595953	1
HB140407_2_072	AD 1	26	255938	243072	94.97	52617	21.65	159107	865016	1
HB140407_2_073	AD 1	27	263259	250795	95.27	57434	22.9	162196	830800	1
HB140407_2_078	AD 1	28	191482	181534	94.8	35603	19.61	123950	725175	1
HB140407_2_080	AD 1	29	259379	244105	94.11	59179	24.24	155003	741076	1
HB140407_2_088	AD 1	30	197724	187626	94.89	44606	23.77	121320	585750	1
HB140407_2_091	AD 1	31	226873	214765	94.66	60097	27.98	128490	536995	1
HB140407_2_093	AD 1	32	255195	243179	95.29	62228	25.59	151279	683875	1
HB150319_14_002	AD 10	1	998785	970386	97.16	606975	62.55	287618	556728	1
HB150319_14_003	AD 10	2	917327	890611	97.09	521876	58.6	297953	602557	1
HB150319_14_004	AD 10	3	1254601	1221751	97.38	789080	64.59	339280	643329	1
HB150319_14_005	AD 10	4	1103243	1072259	97.19	666515	62.16	319916	626258	1
HB150319_14_013	AD 10	5	878812	846410	96.31	501356	59.23	277961	558914	1
HB150319_14_015	AD 10	6	1186979	1154095	97.23	740554	64.17	324713	617146	1
HB150319_14_016	AD 10	7	1119348	1086009	97.02	594873	54.78	398559	857828	1
HB150319_14_018	AD 10	8	933313	906181	97.09	501842	55.38	327005	698145	1
HB150319_14_019	AD 10	9	649978	627794	96.59	353549	56.32	221269	464523	1
HB150319_14_025	AD 10	10	1001781	830850	82.94	505643	60.86	257349	511590	1
HB150319_14_026	AD 10	11	853762	829658	97.18	469752	56.62	292552	609257	1
HB150319_14_027	AD 10	12	891100	868605	97.48	482982	55.6	312250	665361	1
HB150319_14_029	AD 10	13	839107	814629	97.08	470655	57.78	277748	570725	1
HB150319_14_030	AD 10	14	849345	823022	96.9	468158	56.88	287413	597672	1
HB150319_14_031	AD 10	15	746808	718775	96.25	394022	54.82	264144	565733	1
HB150319_14_032	AD 10	16	699406	674650	96.46	351215	52.06	263496	594932	1
HB150319_14_035	AD 10	17	817773	794025	97.1	453514	57.12	281523	570943	1
HB150319_14_036	AD 10	18	1767228	1716841	97.15	1150319	67	444210	814397	1
HB150319_14_038	AD 10	19	731363	709761	97.05	386683	54.48	263190	567915	1
HB150319_14_040	AD 10	20	886543	860695	97.08	474267	55.1	312962	669847	1
HB150319_14_041	AD 10	21	633322	610525	96.4	347288	56.88	212607	441974	1
HB150319_14_042	AD 10	22	745606	717620	96.25	424121	59.1	240771	475448	1
HB150319_14_043	AD 10	23	766138	740701	96.68	410198	55.38	267930	568451	1
HB150319_14_044	AD 10	24	981318	953937	97.21	549374	57.59	325989	671467	1
HB150319_14_045	AD 10	25	912120	883756	96.89	477835	54.07	329284	718375	1
HB150319_14_048	AD 10	26	1684989	1636275	97.11	1051515	64.26	459169	872627	1
HB150319_14_049	AD 10	27	953228	924230	96.96	559832	60.57	290212	577702	1
HB150319_14_050	AD 10	28	812045	788789	97.14	441631	55.99	284121	593789	1
HB150319_14_051	AD 10	29	989459	960919	97.12	545622	56.78	331984	699436	1
HB150319_14_052	AD 10	30	906534	880496	97.13	531494	60.36	278727	554473	1
HB150319_14_054	AD 10	31	839892	812542	96.74	463999	57.1	284021	584329	1
HB150319_14_055	AD 10	32	865061	836583	96.71	482628	57.69	288618	587425	1
HB150319_14_056	AD 10	33	647564	617963	95.43	360202	58.29	207496	421948	1
HB150319_14_059	AD 10	34	1186089	1153704	97.27	746779	64.73	319623	602067	1
HB150319_14_061	AD 10	35	672759	622218	92.49	436443	70.14	143519	253984	1
HB150319_14_062	AD 10	36	730171	709255	97.14	393062	55.42	256158	546141	1
HB150319_14_063	AD 10	37	465024	444431	95.57	258925	58.26	147456	306279	1
HB150319_14_064	AD 10	38	824615	795398	96.46	453730	57.04	278999	573301	1
HB150319_14_065	AD 10	39	704170	677864	96.26	391559	57.76	231553	475089	1
HB150319_14_069	AD 10	40	920112	891944	96.94	521317	58.45	297129	605503	1
HB150319_14_070	AD 10	41	923054	896583	97.13	529984	59.11	295307	592631	1
HB150319_14_071	AD 10	42	966142	939597	97.25	541655	57.65	320103	659728	1
HB150319_14_072	AD 10	43	1987426	1931618	97.19	1322028	68.44	466927	854570	1
HB150319_14_073	AD 10	44	572483	553860	96.75	315664	56.99	194080	399948	1
HB150319_14_074	AD 10	45	800796	776190	96.93	436794	56.27	276035	579223	1
HB150319_14_076	AD 10	46	736548	712670	96.76	406239	57	248929	514184	1
HB150319_14_078	AD 10	47	948371	917945	96.79	538522	58.67	306319	619199	1
HB150319_14_079	AD 10	48	1265999	1232328	97.34	781617	63.43	361194	686446	1
HB150319_14_081	AD 10	49	1211832	1179429	97.33	744881	63.16	344138	660152	1
HB150319_14_083	AD 10	50	801809	776815	96.88	432669	55.7	279256	590402	1
HB150319_14_084	AD 10	51	1187168	1153738	97.18	654707	56.75	404614	843102	1
HB150319_14_085	AD 10	52	670439	648563	96.74	395073	60.92	202516	398001	1
HB150319_14_086	AD 10	53	992745	965833	97.29	639746	66.24	253568	472964	1
HB150319_14_088	AD 10	54	760298	735936	96.8	403190	54.79	271786	581123	1
HB150319_14_090	AD 10	55	776629	746140	96.07	419767	56.26	261096	554478	1
HB150319_14_093	AD 10	56	912980	881535	96.56	535424	60.74	275587	546430	1
HB150319_14_094	AD 10	57	989231	962283	97.28	577143	59.98	309894	614592	1
HB150319_14_095	AD 10	58	882529	854859	96.86	553362	64.73	235626	446596	1
HB151203_1_001	AD 10	59	1886344	1817279	96.34	1131818	62.28	543103	1.05406e+06	1
HB151203_1_002	AD 10	60	1001328	961527	96.03	561583	58.41	313579	656928	1
HB151203_1_003	AD 10	61	964206	913176	94.71	553985	60.67	280973	567636	1
HB151203_1_004	AD 10	62	1116030	1069264	95.81	641636	60.01	333862	684260	1
HB151203_1_006	AD 10	63	983816	947048	96.26	570676	60.26	290452	600858	1
HB151203_1_007	AD 10	64	779936	745300	95.56	433778	58.2	236060	514021	1
HB151203_1_010	AD 10	65	1092914	1052148	96.27	642773	61.09	323194	643917	1
HB151203_1_015	AD 10	66	1165877	1108552	95.08	699989	63.14	317083	623095	1
HB151203_1_016	AD 10	67	964431	926623	96.08	559244	60.35	285324	584654	1
HB151203_1_017	AD 10	68	788652	753782	95.58	445025	59.04	242314	502548	1
HB151203_1_019	AD 10	69	818092	784229	95.86	468362	59.72	246954	506833	1
HB151203_1_020	AD 10	70	844321	809981	95.93	473849	58.5	260410	551643	1
HB151203_1_021	AD 10	71	1092235	1058619	96.92	613167	57.92	354855	739675	1
HB151203_1_026	AD 10	72	767984	725905	94.52	431029	59.38	231823	477342	1
HB151203_1_027	AD 10	73	1162727	1113655	95.78	672149	60.36	351512	697729	1
HB151203_1_028	AD 10	74	1035447	996825	96.27	588853	59.07	318427	663274	1
HB151203_1_030	AD 10	75	784635	747788	95.3	439947	58.83	233631	503540	1
HB151203_1_031	AD 10	76	808970	776421	95.98	459274	59.15	247719	516112	1
HB151203_1_032	AD 10	77	623854	595876	95.52	333361	55.94	207842	450499	1
HB151203_1_033	AD 10	78	770440	740282	96.09	423782	57.25	251510	531585	1
HB151203_1_035	AD 10	79	601796	576683	95.83	322508	55.92	194261	435445	1
HB151203_1_037	AD 10	80	1734949	1679377	96.8	970424	57.78	574356	1.17523e+06	1
HB151203_1_039	AD 10	81	1394563	1349829	96.79	803933	59.56	437425	875183	1
HB151203_1_042	AD 10	82	817441	778026	95.18	468182	60.18	232538	494349	1
HB151203_1_044	AD 10	83	580286	553769	95.43	305590	55.18	194899	431825	1
HB151203_1_046	AD 10	84	707110	680805	96.28	386888	56.83	229483	495961	1
HB151203_1_047	AD 10	85	639493	610523	95.47	344200	56.38	203673	452920	1
HB151203_1_049	AD 10	86	871466	809758	92.92	496815	61.35	251326	486707	1
HB151203_1_051	AD 10	87	844225	797826	94.5	464589	58.23	258970	547952	1
HB151203_1_052	AD 10	88	703759	670877	95.33	374940	55.89	232941	507698	1
HB151203_1_053	AD 10	89	793156	758271	95.6	432544	57.04	251828	547919	1
HB151203_1_054	AD 10	90	913707	878120	96.11	509226	57.99	288318	611606	1
HB151203_1_055	AD 10	91	710524	681120	95.86	403446	59.23	217499	449538	1
HB151203_1_056	AD 10	92	703602	672571	95.59	380350	56.55	221744	495469	1
HB151203_1_057	AD 10	93	586477	558328	95.2	325238	58.25	184388	383194	1
HB151203_1_058	AD 10	94	768172	739042	96.21	417273	56.46	252568	545963	1
HB151203_1_060	AD 10	95	685695	659336	96.16	396991	60.21	203907	418486	1
HB151203_1_061	AD 10	96	1721436	1636282	95.05	1007426	61.57	503354	979358	1
HB151203_1_062	AD 10	97	1367633	1317570	96.34	797492	60.53	416954	822197	1
HB151203_1_063	AD 10	98	857505	823410	96.02	487959	59.26	262375	543415	1
HB151203_1_064	AD 10	99	822996	784743	95.35	452336	57.64	260499	553017	1
HB151203_1_067	AD 10	100	1196485	1159021	96.87	694248	59.9	371243	741550	1
HB151203_1_070	AD 10	101	1477599	1440626	97.5	829210	57.56	480485	1.02038e+06	1
HB151203_1_071	AD 10	102	632781	609377	96.3	325755	53.46	221635	512173	1
HB151203_1_072	AD 10	103	599002	577883	96.47	330525	57.2	191897	414311	1
HB151203_1_075	AD 10	104	1235494	1194121	96.65	733795	61.45	373805	716847	1
HB151203_1_077	AD 10	105	1585079	1539807	97.14	938883	60.97	481353	942538	1
HB151203_1_078	AD 10	106	1590062	1548569	97.39	925963	59.79	501921	995734	1
HB151203_1_079	AD 10	107	673168	638229	94.81	371993	58.29	206700	437780	1
HB151203_1_080	AD 10	108	820580	791603	96.47	442755	55.93	274497	599388	1
HB151203_1_083	AD 10	109	808888	780559	96.5	452687	58	259201	542145	1
HB151203_1_084	AD 10	110	621093	596085	95.97	281502	47.23	257879	663384	1
HB151203_1_086	AD 10	111	1558689	1440214	92.4	922780	64.07	405093	772508	1
HB151203_1_087	AD 10	112	1244947	1208262	97.05	693939	57.43	416897	856548	1
HB151203_1_088	AD 10	113	1458022	1406950	96.5	855871	60.83	440850	866913	1
HB151203_1_090	AD 10	114	1673081	1628601	97.34	995164	61.11	507804	991202	1
HB151203_1_091	AD 10	115	1516982	1472610	97.07	894936	60.77	460393	908664	1
HB160212_3_005	AD 2	1	1212698	1190227	98.15	957224	80.42	159523	272962	1
HB160212_3_007	AD 2	2	1493008	1467050	98.26	1198830	81.72	188472	311308	1
HB160212_3_009	AD 2	3	600739	583789	97.18	464609	79.59	81729	141136	1
HB160212_3_010	AD 2	4	748033	730129	97.61	568916	77.92	112308	195511	1
HB160212_3_021	AD 2	5	1664170	1634940	98.24	1306870	79.93	228849	388423	1
HB160212_3_023	AD 2	6	2252013	2196329	97.53	1797469	81.84	274265	460949	1
HB160212_3_028	AD 2	7	1083353	1063326	98.15	862147	81.08	141207	234924	1
HB160212_3_029	AD 2	8	1811728	1773707	97.9	1440074	81.19	232610	388107	1
HB160212_3_031	AD 2	9	615085	597728	97.18	477581	79.9	83588	140909	1
HB160212_3_033	AD 2	10	4217139	4147591	98.35	3277568	79.02	619521	1.04508e+06	1
HB160212_3_034	AD 2	11	1135513	1111729	97.91	883144	79.44	156127	271228	1
HB160212_3_043	AD 2	12	1395974	1367925	97.99	1105873	80.84	181424	306901	1
HB160212_3_044	AD 2	13	1385010	1361368	98.29	1099938	80.8	185266	306120	1
HB160212_3_046	AD 2	14	720071	702335	97.54	555269	79.06	102754	174284	1
HB160212_3_047	AD 2	15	534959	521496	97.48	402523	77.19	84010	145663	1
HB160212_3_049	AD 2	16	856458	839009	97.96	675981	80.57	117932	192257	1
HB160212_3_054	AD 2	17	1278372	1256652	98.3	1001227	79.67	182419	304537	1
HB160212_3_057	AD 2	18	683245	666424	97.54	517649	77.68	102883	179970	1
HB160212_3_060	AD 2	19	1533336	1501414	97.92	1196265	79.68	212351	360641	1
HB160212_3_061	AD 2	20	1650265	1618828	98.1	1308905	80.86	213115	362635	1
HB160212_3_062	AD 2	21	1370932	1345482	98.14	1082073	80.42	180939	308843	1
HB160212_3_063	AD 2	22	979156	954908	97.52	758734	79.46	135360	232322	1
HB160212_3_064	AD 2	23	748767	731011	97.63	581702	79.57	105643	177579	1
HB160212_3_066	AD 2	24	1648829	1618510	98.16	1297986	80.2	220524	377891	1
HB160212_3_072	AD 2	25	662397	647280	97.72	501908	77.54	103572	177291	1
HB160212_3_073	AD 2	26	1231709	1208943	98.15	959608	79.38	172649	296471	1
HB160212_3_074	AD 2	27	1246391	1224671	98.26	980463	80.06	170877	288899	1
HB160212_3_076	AD 2	28	536184	524766	97.87	393357	74.96	91362	166207	1
HB160212_3_079	AD 2	29	833421	815285	97.82	653590	80.17	111812	189561	1
HB160212_3_080	AD 2	30	792299	771621	97.39	623766	80.84	102047	173001	1
HB160212_3_083	AD 2	31	1090481	1067428	97.89	846574	79.31	153681	262660	1
HB160212_3_087	AD 2	32	632041	613501	97.07	485177	79.08	92703	153425	1
HB160212_3_089	AD 2	33	664589	647970	97.5	513790	79.29	94176	159560	1
HB160212_3_090	AD 2	34	1145972	1125907	98.25	899259	79.87	157260	268887	1
HB160212_3_091	AD 2	35	1232716	1211533	98.28	971099	80.15	172750	285011	1
HB160212_3_094	AD 2	36	865429	848496	98.04	677943	79.9	122233	202358	1
HB160212_3_096	AD 2	37	1138320	1115590	98	878120	78.71	169748	285093	1
HB160212_9_001	AD 3	1	1166941	1147811	98.36	723538	63.04	331607	646391	1
HB160212_9_003	AD 3	2	1047892	1031202	98.41	639700	62.03	309321	604801	1
HB160212_9_004	AD 3	3	2193126	2158833	98.44	1358923	62.95	633685	1.22092e+06	1
HB160212_9_005	AD 3	4	1160135	1140573	98.31	726866	63.73	323302	622563	1
HB160212_9_006	AD 3	5	773723	760032	98.23	473991	62.36	222720	438655	1
HB160212_9_007	AD 3	6	789355	774186	98.08	479225	61.9	232087	454790	1
HB160212_9_008	AD 3	7	731772	718457	98.18	431876	60.11	230117	456518	1
HB160212_9_010	AD 3	8	1019446	1001286	98.22	632458	63.16	290968	559629	1
HB160212_9_011	AD 3	9	825713	811754	98.31	500948	61.71	246644	483493	1
HB160212_9_013	AD 3	10	836099	821796	98.29	516532	62.85	239765	466069	1
HB160212_9_014	AD 3	11	685384	673642	98.29	408312	60.61	214203	419622	1
HB160212_9_015	AD 3	12	886740	872420	98.39	584503	67	227433	411299	1
HB160212_9_017	AD 3	13	844897	830172	98.26	511907	61.66	251117	494469	1
HB160212_9_018	AD 3	14	406259	398285	98.04	249451	62.63	116232	227275	1
HB160212_9_019	AD 3	15	1050964	1033299	98.32	646287	62.55	301327	594151	1
HB160212_9_020	AD 3	16	857829	842776	98.25	524375	62.22	249092	490101	1
HB160212_9_021	AD 3	17	630277	619241	98.25	390416	63.05	179955	347348	1
HB160212_9_023	AD 3	18	976735	955207	97.8	628318	65.78	252515	476232	1
HB160212_9_025	AD 3	19	1060327	1042851	98.35	645861	61.93	309580	614900	1
HB160212_9_026	AD 3	20	832651	818495	98.3	496960	60.72	252677	507614	1
HB160212_9_028	AD 3	21	974757	959623	98.45	595960	62.1	291599	560685	1
HB160212_9_029	AD 3	22	962875	946386	98.29	600370	63.44	271397	521359	1
HB160212_9_030	AD 3	23	734270	719774	98.03	460814	64.02	203826	386713	1
HB160212_9_031	AD 3	24	820803	805135	98.09	500774	62.2	237722	468758	1
HB160212_9_032	AD 3	25	914127	897856	98.22	537284	59.84	284548	576678	1
HB160212_9_033	AD 3	26	470552	461105	97.99	287455	62.34	137236	266906	1
HB160212_9_036	AD 3	27	617318	603882	97.82	397642	65.85	161269	300434	1
HB160212_9_037	AD 3	28	712169	699791	98.26	419068	59.88	219941	447997	1
HB160212_9_038	AD 3	29	346695	340340	98.17	214105	62.91	99641	191963	1
HB160212_9_039	AD 3	30	950339	934303	98.31	562654	60.22	293929	590062	1
HB160212_9_041	AD 3	31	972566	955375	98.23	590065	61.76	283610	566017	1
HB160212_9_043	AD 3	32	882878	866793	98.18	535119	61.74	261685	513755	1
HB160212_9_044	AD 3	33	370561	363891	98.2	223776	61.5	111199	216988	1
HB160212_9_046	AD 3	34	865418	848500	98.05	524914	61.86	251570	500551	1
HB160212_9_047	AD 3	35	723513	710977	98.27	444339	62.5	209312	408330	1
HB160212_9_048	AD 3	36	465695	456210	97.96	280630	61.51	137935	273633	1
HB160212_9_049	AD 3	37	1081749	1064110	98.37	659343	61.96	316014	626476	1
HB160212_9_050	AD 3	38	838758	825183	98.38	500581	60.66	258743	511920	1
HB160212_9_051	AD 3	39	462174	453592	98.14	278170	61.33	137740	274493	1
HB160212_9_052	AD 3	40	833727	818985	98.23	481826	58.83	266525	548829	1
HB160212_9_053	AD 3	41	666992	654865	98.18	408324	62.35	195028	378473	1
HB160212_9_054	AD 3	42	899114	882862	98.19	557470	63.14	253085	493326	1
HB160212_9_057	AD 3	43	810565	797315	98.37	499735	62.68	237148	454725	1
HB160212_9_059	AD 3	44	870007	854893	98.26	523699	61.26	258463	517127	1
HB160212_9_063	AD 3	45	829699	813769	98.08	505296	62.09	240798	475029	1
HB160212_9_064	AD 3	46	913882	898770	98.35	547733	60.94	278548	552159	1
HB160212_9_065	AD 3	47	1097176	1079902	98.43	704986	65.28	294667	550872	1
HB160212_9_066	AD 3	48	874331	860637	98.43	531080	61.71	263750	511487	1
HB160212_9_068	AD 3	49	458428	449231	97.99	281122	62.58	130941	255892	1
HB160212_9_069	AD 3	50	954588	930964	97.53	583940	62.72	272903	529123	1
HB160212_9_073	AD 3	51	886150	872982	98.51	544502	62.37	261584	506505	1
HB160212_9_074	AD 3	52	737162	724675	98.31	447739	61.78	217917	429732	1
HB160212_9_078	AD 3	53	765852	753339	98.37	461050	61.2	229688	457074	1
HB160212_9_079	AD 3	54	698814	687119	98.33	435736	63.41	199382	379787	1
HB160212_9_080	AD 3	55	404567	397177	98.17	248795	62.64	118077	226183	1
HB160212_9_083	AD 3	56	541719	531171	98.05	337445	63.53	150543	290633	1
HB160212_9_086	AD 3	57	407816	400472	98.2	258211	64.48	113631	211434	1
HB160212_9_088	AD 3	58	555092	545876	98.34	343440	62.92	160795	308474	1
HB160212_9_090	AD 3	59	942629	926404	98.28	575521	62.12	272824	539795	1
HB160212_9_091	AD 3	60	853692	839504	98.34	518150	61.72	252060	499959	1
HB160212_9_093	AD 3	61	922909	906597	98.23	574508	63.37	258720	500867	1
HB160212_9_094	AD 3	62	433915	426162	98.21	268168	62.93	124289	240504	1
HB160212_9_095	AD 3	63	699186	685448	98.04	439662	64.14	190894	366135	1
HB160212_6_001	AD 4	1	1016815	1000358	98.38	612124	61.19	302025	605722	1
HB160212_6_002	AD 4	2	1086605	1068707	98.35	673152	62.99	308635	601033	1
HB160212_6_003	AD 4	3	983559	967639	98.38	596890	61.69	293947	574912	1
HB160212_6_004	AD 4	4	920615	905147	98.32	559593	61.82	270295	533904	1
HB160212_6_006	AD 4	5	720321	708633	98.38	429811	60.65	218284	438727	1
HB160212_6_007	AD 4	6	981998	966686	98.44	591172	61.15	295051	587729	1
HB160212_6_008	AD 4	7	924239	908437	98.29	550745	60.63	280852	564248	1
HB160212_6_009	AD 4	8	812008	798870	98.38	484522	60.65	249107	495327	1
HB160212_6_010	AD 4	9	973126	957138	98.36	587670	61.4	289572	576360	1
HB160212_6_011	AD 4	10	869684	854776	98.29	524244	61.33	256844	514350	1
HB160212_6_012	AD 4	11	829550	816018	98.37	490191	60.07	257211	518804	1
HB160212_6_013	AD 4	12	597151	585711	98.08	358312	61.18	176156	354971	1
HB160212_6_014	AD 4	13	870759	856374	98.35	505526	59.03	275634	567326	1
HB160212_6_017	AD 4	14	495383	486619	98.23	294905	60.6	150567	301422	1
HB160212_6_019	AD 4	15	845283	829758	98.16	487295	58.73	268966	557051	1
HB160212_6_020	AD 4	16	879535	865687	98.43	525681	60.72	267139	535919	1
HB160212_6_021	AD 4	17	839238	826058	98.43	494459	59.86	262915	530466	1
HB160212_6_023	AD 4	18	1007268	967511	96.05	609487	63	278710	543898	1
HB160212_6_024	AD 4	19	931227	913977	98.15	549171	60.09	290932	580625	1
HB160212_6_025	AD 4	20	962414	944814	98.17	588514	62.29	281565	547535	1
HB160212_6_026	AD 4	21	264798	259550	98.02	152371	58.71	84356	174521	1
HB160212_6_027	AD 4	22	744106	730271	98.14	427658	58.56	237750	493386	1
HB160212_6_028	AD 4	23	837596	824853	98.48	478172	57.97	276783	571124	1
HB160212_6_030	AD 4	24	1606298	1579826	98.35	970318	61.42	476849	950075	1
HB160212_6_031	AD 4	25	851241	836354	98.25	502747	60.11	262841	530639	1
HB160212_6_032	AD 4	26	462675	454573	98.25	271067	59.63	145768	293516	1
HB160212_6_033	AD 4	27	521105	511512	98.16	311270	60.85	156499	314240	1
HB160212_6_034	AD 4	28	900415	885574	98.35	543962	61.42	267365	532358	1
HB160212_6_035	AD 4	29	527217	517262	98.11	310758	60.08	163584	327429	1
HB160212_6_037	AD 4	30	955897	940078	98.35	560356	59.61	299210	609372	1
HB160212_6_038	AD 4	31	894813	880106	98.36	547717	62.23	259572	510222	1
HB160212_6_039	AD 4	32	942927	927688	98.38	563882	60.78	284934	572134	1
HB160212_6_040	AD 4	33	766784	754513	98.4	458598	60.78	233924	465803	1
HB160212_6_041	AD 4	34	933492	918459	98.39	554941	60.42	283310	575785	1
HB160212_6_043	AD 4	35	904262	888461	98.25	554246	62.38	259740	511478	1
HB160212_6_044	AD 4	36	894431	878665	98.24	531879	60.53	269709	547430	1
HB160212_6_046	AD 4	37	786142	770159	97.97	460014	59.73	244253	497077	1
HB160212_6_047	AD 4	38	811837	796751	98.14	481015	60.37	249316	500963	1
HB160212_6_048	AD 4	39	886818	871805	98.31	529448	60.73	269161	539489	1
HB160212_6_049	AD 4	40	348459	341607	98.03	202216	59.2	110173	225631	1
HB160212_6_050	AD 4	41	917070	901631	98.32	549782	60.98	274251	551971	1
HB160212_6_051	AD 4	42	785227	772151	98.33	478406	61.96	230429	453450	1
HB160212_6_053	AD 4	43	536015	526658	98.25	306026	58.11	172843	363487	1
HB160212_6_054	AD 4	44	858739	844801	98.38	505001	59.78	267090	543144	1
HB160212_6_056	AD 4	45	575091	565448	98.32	342623	60.59	174808	351630	1
HB160212_6_057	AD 4	46	644521	633360	98.27	374917	59.19	205530	417533	1
HB160212_6_058	AD 4	47	695353	679535	97.73	408848	60.17	214452	429563	1
HB160212_6_061	AD 4	48	699026	686589	98.22	439766	64.05	193127	368861	1
HB160212_6_063	AD 4	49	907267	893108	98.44	537610	60.2	279387	564538	1
HB160212_6_064	AD 4	50	606120	586328	96.73	347211	59.22	184703	384012	1
HB160212_6_065	AD 4	51	881035	866701	98.37	526217	60.71	264832	536451	1
HB160212_6_066	AD 4	52	832851	816514	98.04	500014	61.24	248968	492542	1
HB160212_6_071	AD 4	53	568810	558484	98.18	334522	59.9	176546	356634	1
HB160212_6_072	AD 4	54	749028	736246	98.29	443654	60.26	230959	462826	1
HB160212_6_073	AD 4	55	823735	809811	98.31	490790	60.61	251372	503264	1
HB160212_6_074	AD 4	56	862145	846169	98.15	498098	58.87	278100	565874	1
HB160212_6_077	AD 4	57	987143	971854	98.45	588080	60.51	299505	606503	1
HB160212_6_078	AD 4	58	656454	643444	98.02	391298	60.81	196884	395874	1
HB160212_6_079	AD 4	59	822275	808575	98.33	505231	62.48	237645	464562	1
HB160212_6_080	AD 4	60	802506	788713	98.28	475155	60.24	243412	496620	1
HB160212_6_082	AD 4	61	655204	643117	98.16	390495	60.72	197568	397560	1
HB160212_6_083	AD 4	62	672821	662220	98.42	393316	59.39	213698	432109	1
HB160212_6_084	AD 4	63	285477	278862	97.68	157624	56.52	93815	206531	1
HB160212_6_085	AD 4	64	686243	674653	98.31	408069	60.49	209456	420751	1
HB160212_6_086	AD 4	65	668945	658472	98.43	403582	61.29	201364	398107	1
HB160212_6_088	AD 4	66	644856	633431	98.23	377528	59.6	201989	409904	1
HB160212_6_090	AD 4	67	733594	720779	98.25	427746	59.34	232660	471319	1
HB160212_6_092	AD 4	68	448822	440900	98.23	266626	60.47	137676	275751	1
HB160212_6_093	AD 4	69	568115	558152	98.25	334268	59.89	176785	357264	1
HB160212_6_094	AD 4	70	517694	508458	98.22	303097	59.61	159632	329174	1
HB160212_6_095	AD 4	71	786031	771886	98.2	470288	60.93	237011	473407	1
HB160212_6_096	AD 4	72	680451	666346	97.93	384604	57.72	223160	465865	1
HB150319_1_002	AD 5	1	663737	588298	88.63	289472	49.2	244042	579827	1
HB150319_1_003	AD 5	2	1175960	1097537	93.33	507750	46.26	483914	1.22178e+06	1
HB150319_1_006	AD 5	3	904143	830279	91.83	369388	44.49	382701	993183	1
HB150319_1_007	AD 5	4	1343830	1260377	93.79	600086	47.61	541156	1.33421e+06	1
HB150319_1_008	AD 5	5	1167257	1086600	93.09	504469	46.43	474530	1.2041e+06	1
HB150319_1_010	AD 5	6	1048507	954239	91.01	450334	47.19	406556	1.0234e+06	1
HB150319_1_011	AD 5	7	1019393	929247	91.16	417633	44.94	417483	1.09421e+06	1
HB150319_1_013	AD 5	8	1254079	1174452	93.65	548745	46.72	514594	1.2843e+06	1
HB150319_1_014	AD 5	9	951944	885434	93.01	380093	42.93	420269	1.13062e+06	1
HB150319_1_015	AD 5	10	886049	817318	92.24	365482	44.72	372800	969728	1
HB150319_1_016	AD 5	11	900192	823687	91.5	371167	45.06	367519	965703	1
HB150319_1_017	AD 5	12	818591	749424	91.55	323853	43.21	349088	945658	1
HB150319_1_018	AD 5	13	1064273	987647	92.8	430483	43.59	461681	1.22715e+06	1
HB150319_1_019	AD 5	14	1029435	952275	92.5	417370	43.83	440429	1.1696e+06	1
HB150319_1_024	AD 5	15	692336	615187	88.86	253398	41.19	297576	843708	1
HB150319_1_025	AD 5	16	1229685	1149066	93.44	529192	46.05	514702	1.29344e+06	1
HB150319_1_026	AD 5	17	1000631	931692	93.11	381998	41	456207	1.28996e+06	1
HB150319_1_027	AD 5	18	1112835	1041069	93.55	452681	43.48	482622	1.30057e+06	1
HB150319_1_032	AD 5	19	745787	675296	90.55	281958	41.75	321484	904302	1
HB150319_1_034	AD 5	20	975262	905987	92.9	413278	45.62	403622	1.03834e+06	1
HB150319_1_036	AD 5	21	972582	891503	91.66	368879	41.38	432947	1.21501e+06	1
HB150319_1_038	AD 5	22	931906	858484	92.12	405219	47.2	367375	923246	1
HB150319_1_041	AD 5	23	761838	694817	91.2	304068	43.76	320676	853751	1
HB150319_1_042	AD 5	24	786629	713855	90.75	324239	45.42	319734	823854	1
HB150319_1_046	AD 5	25	1072022	994376	92.76	431019	43.35	463888	1.24854e+06	1
HB150319_1_047	AD 5	26	994622	903981	90.89	395707	43.77	417631	1.1164e+06	1
HB150319_1_048	AD 5	27	829071	740413	89.31	304998	41.19	361882	1.01769e+06	1
HB150319_1_049	AD 5	28	722709	658593	91.13	314044	47.68	281735	691034	1
HB150319_1_050	AD 5	29	955335	886730	92.82	407255	45.93	391990	1.00065e+06	1
HB150319_1_054	AD 5	30	1065148	989664	92.91	435949	44.05	451263	1.20649e+06	1
HB150319_1_055	AD 5	31	975323	894785	91.74	393394	43.97	413351	1.09718e+06	1
HB150319_1_056	AD 5	32	981687	900007	91.68	425283	47.25	388497	962675	1
HB150319_1_059	AD 5	33	1062545	972219	91.5	416538	42.84	454465	1.24503e+06	1
HB150319_1_061	AD 5	34	863103	791079	91.66	363107	45.9	349685	894277	1
HB150319_1_063	AD 5	35	920976	862119	93.61	352944	40.94	421549	1.19636e+06	1
HB150319_1_064	AD 5	36	999404	931588	93.21	421669	45.26	419179	1.07965e+06	1
HB150319_1_065	AD 5	37	1256154	1160809	92.41	571218	49.21	479366	1.14991e+06	1
HB150319_1_066	AD 5	38	738009	669677	90.74	303286	45.29	298799	776220	1
HB150319_1_069	AD 5	39	660087	597853	90.57	254364	42.55	280135	773507	1
HB150319_1_071	AD 5	40	1031434	956551	92.74	426310	44.57	437207	1.14189e+06	1
HB150319_1_072	AD 5	41	898700	817835	91	331429	40.53	402541	1.15394e+06	1
HB150319_1_073	AD 5	42	724733	658427	90.85	286615	43.53	303209	821756	1
HB150319_1_074	AD 5	43	997026	931558	93.43	407968	43.79	430295	1.14613e+06	1
HB150319_1_075	AD 5	44	902391	836729	92.72	387677	46.33	365459	929525	1
HB150319_1_076	AD 5	45	1117761	1047425	93.71	467190	44.6	475655	1.25064e+06	1
HB150319_1_077	AD 5	46	1074032	999797	93.09	474478	47.46	426496	1.06302e+06	1
HB150319_1_078	AD 5	47	855507	780728	91.26	368126	47.15	333976	836510	1
HB150319_1_079	AD 5	48	7605951	7454038	98	3254168	43.66	3580089	9.35352e+06	1
HB150319_1_080	AD 5	49	1030059	954697	92.68	444651	46.58	419757	1.05059e+06	1
HB150319_1_083	AD 5	50	876416	790535	90.2	340037	43.01	367207	1.00647e+06	1
HB150319_1_084	AD 5	51	726377	642456	88.45	271210	42.21	305363	847984	1
HB150319_1_085	AD 5	52	1004536	932891	92.87	425621	45.62	420418	1.06717e+06	1
HB150319_1_087	AD 5	53	767988	714007	92.97	293257	41.07	345370	986840	1
HB150319_1_088	AD 5	54	935632	872705	93.27	373953	42.85	410902	1.11971e+06	1
HB150319_1_089	AD 5	55	1034344	964502	93.25	456815	47.36	410573	1.02999e+06	1
HB150319_1_090	AD 5	56	899126	835058	92.87	365618	43.78	384207	1.02866e+06	1
HB150319_1_091	AD 5	57	903537	838675	92.82	362768	43.25	389332	1.05695e+06	1
HB150319_1_094	AD 5	58	853749	787550	92.25	345171	43.83	364865	969812	1
HB150319_1_095	AD 5	59	1099287	1008374	91.73	468123	46.42	439479	1.11307e+06	1
HB150319_2_003	AD 5	60	1640638	1583611	96.52	449264	28.37	968441	3.91087e+06	1
HB150319_2_005	AD 5	61	938062	897279	95.65	192977	21.51	598327	3.21339e+06	1
HB150319_2_006	AD 5	62	793779	760219	95.77	140850	18.53	530459	3.3118e+06	1
HB150319_2_009	AD 5	63	880139	847619	96.31	162282	19.15	591493	3.52229e+06	1
HB150319_2_010	AD 5	64	1333626	1294530	97.07	362442	28	793603	3.25159e+06	1
HB150319_2_011	AD 5	65	1233927	1176291	95.33	265601	22.58	780632	3.96441e+06	1
HB150319_2_014	AD 5	66	1168948	1130600	96.72	281042	24.86	728434	3.35624e+06	1
HB150319_2_015	AD 5	67	1208292	1167932	96.66	272871	23.36	768657	3.76082e+06	1
HB150319_2_018	AD 5	68	1302613	1259517	96.69	315032	25.01	806591	3.70139e+06	1
HB150319_2_019	AD 5	69	966615	906414	93.77	188669	20.81	619431	3.39788e+06	1
HB150319_2_021	AD 5	70	658337	630634	95.79	112963	17.91	443662	2.84818e+06	1
HB150319_2_022	AD 5	71	1166568	1124526	96.4	266760	23.72	733917	3.54816e+06	1
HB150319_2_024	AD 5	72	1079765	1027838	95.19	275298	26.78	640335	2.74417e+06	1
HB150319_2_026	AD 5	73	1150022	1104948	96.08	270730	24.5	712903	3.34298e+06	1
HB150319_2_027	AD 5	74	896560	860367	95.96	173955	20.22	585512	3.3498e+06	1
HB150319_2_028	AD 5	75	779353	747297	95.89	145637	19.49	515503	3.03095e+06	1
HB150319_2_031	AD 5	76	953584	911306	95.57	223527	24.53	582089	2.73189e+06	1
HB150319_2_033	AD 5	77	802360	770198	95.99	163492	21.23	517663	2.7963e+06	1
HB150319_2_035	AD 5	78	806891	772832	95.78	148194	19.18	537986	3.1994e+06	1
HB150319_2_036	AD 5	79	796621	754708	94.74	169414	22.45	500172	2.55047e+06	1
HB150319_2_037	AD 5	80	1657130	1595851	96.3	455022	28.51	967603	3.90508e+06	1
HB150319_2_038	AD 5	81	1280449	1244517	97.19	307177	24.68	799196	3.71249e+06	1
HB150319_2_039	AD 5	82	1047050	1012536	96.7	215568	21.29	685394	3.68131e+06	1
HB150319_2_041	AD 5	83	1091000	1047739	96.03	259658	24.78	671846	3.10085e+06	1
HB150319_2_043	AD 5	84	956228	913507	95.53	192516	21.07	613571	3.34339e+06	1
HB150319_2_044	AD 5	85	754684	719278	95.31	137909	19.17	498035	2.98845e+06	1
HB150319_2_045	AD 5	86	721036	686133	95.16	119602	17.43	483733	3.2093e+06	1
HB150319_2_048	AD 5	87	1093908	1045285	95.56	220448	21.09	707237	3.83434e+06	1
HB150319_2_050	AD 5	88	820415	784014	95.56	225355	28.74	477254	1.8891e+06	1
HB150319_2_051	AD 5	89	504532	480415	95.22	76893	16.01	347122	2.48493e+06	1
HB150319_2_052	AD 5	90	1020797	985006	96.49	217426	22.07	653041	3.41372e+06	1
HB150319_2_053	AD 5	91	937179	894391	95.43	205107	22.93	589243	2.95293e+06	1
HB150319_2_054	AD 5	92	892770	853309	95.58	167285	19.6	585653	3.44296e+06	1
HB150319_2_055	AD 5	93	996332	951117	95.46	202361	21.28	641414	3.44286e+06	1
HB150319_2_056	AD 5	94	579410	543175	93.75	106173	19.55	373727	2.19781e+06	1
HB150319_2_058	AD 5	95	1185948	1135024	95.71	284911	25.1	723841	3.32875e+06	1
HB150319_2_059	AD 5	96	1834456	1762380	96.07	376032	21.34	1196698	6.39976e+06	1
HB150319_2_061	AD 5	97	1517602	1473121	97.07	449297	30.5	867399	3.2679e+06	1
HB150319_2_062	AD 5	98	804077	773829	96.24	167845	21.69	511972	2.74285e+06	1
HB150319_2_063	AD 5	99	1025536	990152	96.55	234078	23.64	645094	3.13781e+06	1
HB150319_2_064	AD 5	100	810978	779047	96.06	136053	17.46	555169	3.62811e+06	1
HB150319_2_065	AD 5	101	705411	666769	94.52	145088	21.76	450509	2.3447e+06	1
HB150319_2_066	AD 5	102	1374383	1324431	96.37	352686	26.63	826255	3.56929e+06	1
HB150319_2_067	AD 5	103	707900	673563	95.15	137473	20.41	460230	2.58163e+06	1
HB150319_2_068	AD 5	104	625087	586719	93.86	130924	22.31	395168	1.99928e+06	1
HB150319_2_069	AD 5	105	879992	842622	95.75	167099	19.83	580423	3.34786e+06	1
HB150319_2_070	AD 5	106	1217816	1168911	95.98	295907	25.31	746068	3.36493e+06	1
HB150319_2_075	AD 5	107	1290312	1254747	97.24	344009	27.42	770718	3.24363e+06	1
HB150319_2_077	AD 5	108	945701	910517	96.28	205322	22.55	602566	3.06145e+06	1
HB150319_2_078	AD 5	109	795410	756991	95.17	145445	19.21	522933	3.12985e+06	1
HB150319_2_079	AD 5	110	1218909	1174732	96.38	276854	23.57	762511	3.74452e+06	1
HB150319_2_080	AD 5	111	780552	750539	96.15	136412	18.18	528955	3.32873e+06	1
HB150319_2_081	AD 5	112	1168300	1127943	96.55	279711	24.8	726100	3.35019e+06	1
HB150319_2_085	AD 5	113	1307954	1269962	97.1	393800	31.01	746206	2.75104e+06	1
HB150319_2_090	AD 5	114	841267	814025	96.76	163187	20.05	558798	3.20568e+06	1
HB150319_2_091	AD 5	115	857797	821971	95.82	178824	21.76	537334	2.89461e+06	1
HB150319_2_093	AD 5	116	761620	728608	95.67	157745	21.65	480435	2.58356e+06	1
HB150319_2_094	AD 5	117	989435	955388	96.56	227411	23.8	623245	2.9956e+06	1
HB150319_2_095	AD 5	118	1110590	1074219	96.73	261311	24.33	694627	3.27657e+06	1
HB150319_5_002	AD 6	1	935642	863809	92.32	529385	61.28	262653	521440	1
HB150319_5_004	AD 6	2	967717	886679	91.63	564593	63.68	251611	485101	1
HB150319_5_005	AD 6	3	707597	638260	90.2	369194	57.84	213910	445558	1
HB150319_5_006	AD 6	4	1311746	1228136	93.63	762344	62.07	365753	717492	1
HB150319_5_007	AD 6	5	808453	733780	90.76	439960	59.96	231579	468173	1
HB150319_5_008	AD 6	6	831943	766595	92.15	454380	59.27	247849	503516	1
HB150319_5_009	AD 6	7	1082538	998345	92.22	636415	63.75	281751	543490	1
HB150319_5_010	AD 6	8	545889	478556	87.67	267400	55.88	168543	361449	1
HB150319_5_011	AD 6	9	1211410	1138397	93.97	676355	59.41	366795	743531	1
HB150319_5_012	AD 6	10	556146	492077	88.48	301562	61.28	149632	297794	1
HB150319_5_013	AD 6	11	1091719	1002311	91.81	620615	61.92	301592	588223	1
HB150319_5_015	AD 6	12	1149275	1065310	92.69	691097	64.87	297153	551884	1
HB150319_5_016	AD 6	13	1075402	992140	92.26	594190	59.89	314517	633960	1
HB150319_5_017	AD 6	14	1136658	1056132	92.92	625830	59.26	342428	693909	1
HB150319_5_018	AD 6	15	1230451	1148074	93.31	705553	61.46	347143	688884	1
HB150319_5_019	AD 6	16	1118326	1028886	92	652128	63.38	291259	569880	1
HB150319_5_020	AD 6	17	751217	683987	91.05	392485	57.38	233016	484133	1
HB150319_5_021	AD 6	18	1049455	973793	92.79	606269	62.26	291970	564103	1
HB150319_5_022	AD 6	19	851661	779271	91.5	458937	58.89	255801	519205	1
HB150319_5_023	AD 6	20	951013	881942	92.74	516045	58.51	295107	598526	1
HB150319_5_024	AD 6	21	1239787	1140190	91.97	759509	66.61	295140	546721	1
HB150319_5_027	AD 6	22	989329	916344	92.62	548646	59.87	293383	586236	1
HB150319_5_028	AD 6	23	748547	679345	90.76	406307	59.81	221171	436377	1
HB150319_5_030	AD 6	24	1321010	1227792	92.94	764808	62.29	365138	710402	1
HB150319_5_031	AD 6	25	1224784	1136606	92.8	720350	63.38	325238	628217	1
HB150319_5_032	AD 6	26	1196677	1110440	92.79	673305	60.63	345166	689181	1
HB150319_5_033	AD 6	27	811507	739731	91.16	415138	56.12	262226	553255	1
HB150319_5_034	AD 6	28	989284	925731	93.58	516220	55.76	331569	702487	1
HB150319_5_035	AD 6	29	687832	637788	92.72	363296	56.96	221059	460632	1
HB150319_5_037	AD 6	30	1169178	1090951	93.31	656480	60.18	344407	689800	1
HB150319_5_039	AD 6	31	981696	908066	92.5	527862	58.13	302025	624747	1
HB150319_5_040	AD 6	32	914637	829204	90.66	499774	60.27	258524	522561	1
HB150319_5_041	AD 6	33	612531	548720	89.58	336848	61.39	167133	328278	1
HB150319_5_042	AD 6	34	1099647	1012207	92.05	610521	60.32	318719	636903	1
HB150319_5_045	AD 6	35	1055389	983508	93.19	565887	57.54	333719	692168	1
HB150319_5_046	AD 6	36	1254436	1172349	93.46	718515	61.29	357541	707615	1
HB150319_5_048	AD 6	37	1011978	929128	91.81	567238	61.05	291951	566262	1
HB150319_5_049	AD 6	38	663383	594808	89.66	346634	58.28	198357	407081	1
HB150319_5_050	AD 6	39	1209914	1122795	92.8	679309	60.5	352297	700835	1
HB150319_5_051	AD 6	40	1198018	1111617	92.79	695548	62.57	329259	636342	1
HB150319_5_052	AD 6	41	1192534	1114961	93.5	658715	59.08	367713	737691	1
HB150319_5_056	AD 6	42	1222701	1136048	92.91	671229	59.08	371510	751748	1
HB150319_5_057	AD 6	43	770745	698138	90.58	415707	59.55	224209	452932	1
HB150319_5_058	AD 6	44	1049333	977825	93.19	575535	58.86	319206	654792	1
HB150319_5_059	AD 6	45	692477	618074	89.26	355789	57.56	208698	434002	1
HB150319_5_060	AD 6	46	1128151	1038231	92.03	639342	61.58	317651	619767	1
HB150319_5_061	AD 6	47	821393	741111	90.23	429669	57.98	247316	513494	1
HB150319_5_063	AD 6	48	801403	723435	90.27	433310	59.9	229511	463520	1
HB150319_5_064	AD 6	49	689274	604355	87.68	366231	60.6	186172	376556	1
HB150319_5_067	AD 6	50	1090963	1013333	92.88	576550	56.9	354618	733936	1
HB150319_5_068	AD 6	51	1069953	986879	92.24	581928	58.97	320265	657231	1
HB150319_5_070	AD 6	52	720052	648235	90.03	363236	56.03	228691	487273	1
HB150319_5_071	AD 6	53	1018046	942570	92.59	550952	58.45	313305	641227	1
HB150319_5_072	AD 6	54	1496767	1132740	75.68	688179	60.75	352200	701256	1
HB150319_5_073	AD 6	55	1095565	1006645	91.88	609104	60.51	318710	628095	1
HB150319_5_076	AD 6	56	914290	832887	91.1	475375	57.08	289917	599428	1
HB150319_5_077	AD 6	57	1276397	1187390	93.03	723666	60.95	366005	727697	1
HB150319_5_078	AD 6	58	850299	784428	92.25	439461	56.02	277561	588615	1
HB150319_5_082	AD 6	59	1098894	1021767	92.98	610387	59.74	328740	658468	1
HB150319_5_083	AD 6	60	1307729	1219926	93.29	757034	62.06	364589	714147	1
HB150319_5_084	AD 6	61	1359155	1260520	92.74	774625	61.45	385539	757257	1
HB150319_5_087	AD 6	62	1364166	1264614	92.7	770065	60.89	391546	778523	1
HB150319_5_088	AD 6	63	1267787	1166074	91.98	711984	61.06	366118	712064	1
HB150319_5_091	AD 6	64	1109063	1011140	91.17	629929	62.3	300401	584356	1
HB150319_5_093	AD 6	65	1278113	1165352	91.18	696669	59.78	366970	751497	1
HB150319_5_095	AD 6	66	1617836	1514440	93.61	988422	65.27	408450	771689	1
HB150319_6_002	AD 6	67	963375	936469	97.21	595193	63.56	262916	512726	1
HB150319_6_003	AD 6	68	1214733	1180694	97.2	734855	62.24	344964	683366	1
HB150319_6_004	AD 6	69	645076	625081	96.9	384086	61.45	186988	372774	1
HB150319_6_005	AD 6	70	1134957	1104553	97.32	692349	62.68	321369	628635	1
HB150319_6_006	AD 6	71	983967	957731	97.33	609708	63.66	268605	521587	1
HB150319_6_007	AD 6	72	1168129	1137933	97.42	723183	63.55	321364	624293	1
HB150319_6_009	AD 6	73	1567556	1531230	97.68	937538	61.23	470290	928782	1
HB150319_6_010	AD 6	74	1150989	1120040	97.31	706762	63.1	323594	626425	1
HB150319_6_011	AD 6	75	1052872	1021044	96.98	627519	61.46	310872	611775	1
HB150319_6_012	AD 6	76	1271251	1240932	97.62	710740	57.27	422232	884815	1
HB150319_6_013	AD 6	77	757759	737060	97.27	444532	60.31	231644	463412	1
HB150319_6_016	AD 6	78	480469	465146	96.81	271231	58.31	151374	316602	1
HB150319_6_017	AD 6	79	813644	791148	97.24	483967	61.17	238414	478246	1
HB150319_6_019	AD 6	80	734709	714631	97.27	413885	57.92	238523	494928	1
HB150319_6_020	AD 6	81	749538	729106	97.27	418050	57.34	248068	517370	1
HB150319_6_023	AD 6	82	859491	834625	97.11	510347	61.15	252637	505820	1
HB150319_6_024	AD 6	83	1327117	1292765	97.41	839504	64.94	350125	668146	1
HB150319_6_025	AD 6	84	895059	867235	96.89	511721	59.01	281340	574111	1
HB150319_6_027	AD 6	85	628359	610192	97.11	352526	57.77	203393	426155	1
HB150319_6_028	AD 6	86	934151	910227	97.44	547726	60.17	286812	576892	1
HB150319_6_029	AD 6	87	1697502	1658940	97.73	988033	59.56	532425	1.07675e+06	1
HB150319_6_032	AD 6	88	927255	902363	97.32	536216	59.42	286706	587614	1
HB150319_6_033	AD 6	89	919872	895786	97.38	542645	60.58	278158	801	1
HB150319_6_034	AD 6	90	1013713	987153	97.38	609493	61.74	293671	583536	1
HB150319_6_035	AD 6	91	827770	804200	97.15	496335	61.72	240804	475563	1
HB150319_6_036	AD 6	92	1028221	1002503	97.5	636100	63.45	284856	550535	1
HB150319_6_038	AD 6	93	669180	646369	96.59	383704	59.36	206680	421590	1
HB150319_6_041	AD 6	94	555640	537290	96.7	328166	61.08	163526	326557	1
HB150319_6_042	AD 6	95	951517	922252	96.92	576245	62.48	270746	248	1
HB150319_6_044	AD 6	96	778993	757759	97.27	432443	57.07	257705	541980	1
HB150319_6_045	AD 6	97	687539	666566	96.95	395185	59.29	212179	436464	1
HB150319_6_047	AD 6	98	945252	918832	97.2	556851	60.6	287510	570498	1
HB150319_6_048	AD 6	99	729665	702103	96.22	433314	61.72	208660	416364	1
HB150319_6_052	AD 6	100	633919	612692	96.65	363348	59.3	196616	400823	1
HB150319_6_053	AD 6	101	701635	682765	97.31	410641	60.14	216460	586	1
HB150319_6_057	AD 6	102	910969	886905	97.36	538573	60.72	274704	547963	1
HB150319_6_058	AD 6	103	924495	899889	97.34	567984	63.12	258318	502131	1
HB150319_6_059	AD 6	104	773434	750504	97.04	446247	59.46	239556	489107	1
HB150319_6_060	AD 6	105	895359	865126	96.62	536726	62.04	254858	504299	1
HB150319_6_061	AD 6	106	758030	736057	97.1	445913	60.58	227092	456984	1
HB150319_6_063	AD 6	107	725759	705504	97.21	441443	62.57	209557	191	1
HB150319_6_066	AD 6	108	737363	716066	97.11	440466	61.51	215329	427936	1
HB150319_6_068	AD 6	109	784642	762834	97.22	461059	60.44	236270	475372	1
HB150319_6_072	AD 6	110	858166	830959	96.83	514711	61.94	247163	485833	1
HB150319_6_073	AD 6	111	922361	897231	97.28	567048	63.2	259462	318	1
HB150319_6_077	AD 6	112	458435	443177	96.67	262751	59.29	140649	290459	1
HB150319_6_079	AD 6	113	516432	499796	96.78	301327	60.29	154337	313643	1
HB150319_6_080	AD 6	114	665194	645478	97.04	387570	60.04	201987	408974	1
HB150319_6_081	AD 6	115	612410	591449	96.58	378745	64.04	163802	621	1
HB150319_6_082	AD 6	116	954555	928073	97.23	583772	62.9	267419	521687	1
HB150319_6_086	AD 6	117	488073	474303	97.18	281885	59.43	153250	308445	1
HB150319_6_087	AD 6	118	667197	647017	96.98	399385	61.73	192702	382212	1
HB150319_6_088	AD 6	119	511913	496167	96.92	282297	56.9	169088	418	1
HB150319_6_089	AD 6	120	802411	779041	97.09	497768	63.89	219049	419675	1
HB150319_6_091	AD 6	121	586590	568897	96.98	339861	59.74	178855	364507	1
HB150319_6_092	AD 6	122	723191	702890	97.19	423564	60.26	219316	442234	1
HB150319_6_093	AD 6	123	699605	679880	97.18	416199	61.22	205656	410943	1
HB150319_6_094	AD 6	124	586698	568880	96.96	345487	60.73	175413	350537	1
HB150319_6_095	AD 6	125	733843	711632	96.97	449879	63.22	203493	339	1
HB150318_13_003	AD 7	1	884170	838047	94.78	442099	52.75	321997	718515	1
HB150318_13_005	AD 7	2	1138252	1083550	95.19	615121	56.77	371191	787991	1
HB150318_13_007	AD 7	3	758515	723442	95.38	357615	49.43	296545	707331	1
HB150318_13_008	AD 7	4	819283	778354	95	459323	59.01	251952	516494	1
HB150318_13_010	AD 7	5	949392	912156	96.08	508166	55.71	328445	693585	1
HB150318_13_011	AD 7	6	690021	656891	95.2	358037	54.5	240910	524230	1
HB150318_13_012	AD 7	7	1023646	976637	95.41	564170	57.77	333852	682319	1
HB150318_13_014	AD 7	8	505714	477149	94.35	228138	47.81	207808	499265	1
HB150318_13_016	AD 7	9	623646	587993	94.28	288355	49.04	248866	583855	1
HB150318_13_017	AD 7	10	505019	477785	94.61	235343	49.26	200105	469996	1
HB150318_13_018	AD 7	11	611404	580555	94.95	275413	47.44	253231	615680	1
HB150318_13_019	AD 7	12	1556833	1507154	96.81	799628	53.06	572320	1.27565e+06	1
HB150318_13_020	AD 7	13	681320	652422	95.76	289775	44.42	301763	782318	1
HB150318_13_021	AD 7	14	898553	864867	96.25	441576	51.06	344359	795271	1
HB150318_13_023	AD 7	15	672299	641483	95.42	336541	52.46	250548	556250	1
HB150318_13_024	AD 7	16	871202	831800	95.48	493240	59.3	268216	544512	1
HB150318_13_025	AD 7	17	687132	611711	89.02	339796	55.55	220291	467367	1
HB150318_13_030	AD 7	18	773356	735947	95.16	373917	50.81	292743	681380	1
HB150318_13_033	AD 7	19	658742	626596	95.12	290839	46.42	275949	690953	1
HB150318_13_034	AD 7	20	1039286	998969	96.12	549759	55.03	360740	781092	1
HB150318_13_035	AD 7	21	701846	665786	94.86	359533	54	243204	541671	1
HB150318_13_037	AD 7	22	918426	817067	88.96	439928	53.84	304683	669627	1
HB150318_13_038	AD 7	23	625497	574906	91.91	300053	52.19	224824	504017	1
HB150318_13_039	AD 7	24	569853	536685	94.18	270293	50.36	217921	503750	1
HB150318_13_040	AD 7	25	497302	465387	93.58	212295	45.62	208027	530403	1
HB150318_13_041	AD 7	26	758530	725754	95.68	327368	45.11	331266	845013	1
HB150318_13_042	AD 7	27	561806	530595	94.44	254795	48.02	229552	550042	1
HB150318_13_043	AD 7	28	1015981	975092	95.98	496311	50.9	387044	897535	1
HB150318_13_044	AD 7	29	620828	582022	93.75	279097	47.95	250126	605287	1
HB150318_13_045	AD 7	30	606663	576527	95.03	275100	47.72	246098	602886	1
HB150318_13_046	AD 7	31	704060	671638	95.39	320896	47.78	287014	702355	1
HB150318_13_047	AD 7	32	775443	740707	95.52	372077	50.23	301875	701857	1
HB150318_13_048	AD 7	33	826164	792762	95.96	416659	52.56	306883	685333	1
HB150318_13_050	AD 7	34	493080	466088	94.53	227287	48.76	195707	467035	1
HB150318_13_051	AD 7	35	808500	760179	94.02	388825	51.15	301406	695751	1
HB150318_13_052	AD 7	36	1097375	1044674	95.2	526922	50.44	421478	986216	1
HB150318_13_053	AD 7	37	966848	923257	95.49	449710	48.71	388855	930471	1
HB150318_13_056	AD 7	38	582005	554613	95.29	265514	47.87	238987	578265	1
HB150318_13_057	AD 7	39	642900	613148	95.37	302290	49.3	256638	604236	1
HB150318_13_058	AD 7	40	862043	826031	95.82	404031	48.91	342772	825631	1
HB150318_13_059	AD 7	41	728269	693390	95.21	372252	53.69	264481	572745	1
HB150318_13_060	AD 7	42	997081	957377	96.02	506647	52.92	361814	814976	1
HB150318_13_061	AD 7	43	1026169	963174	93.86	529480	54.97	349992	755298	1
HB150318_13_063	AD 7	44	647117	610809	94.39	310868	50.89	248771	564892	1
HB150318_13_064	AD 7	45	509388	475234	93.3	202540	42.62	222371	613397	1
HB150318_13_066	AD 7	46	776160	736831	94.93	349031	47.37	316372	783287	1
HB150318_13_069	AD 7	47	893923	860521	96.26	421972	49.04	356193	856597	1
HB150318_13_070	AD 7	48	537951	505737	94.01	261987	51.8	201355	449541	1
HB150318_13_071	AD 7	49	788577	750683	95.19	382925	51.01	301992	688867	1
HB150318_13_072	AD 7	50	1071504	1030692	96.19	583484	56.61	356008	755414	1
HB150318_13_073	AD 7	51	811374	745396	91.87	395904	53.11	283980	629881	1
HB150318_13_074	AD 7	52	695108	660439	95.01	320889	48.59	281579	668294	1
HB150318_13_075	AD 7	53	593395	548102	92.37	292376	53.34	206958	458975	1
HB150318_13_079	AD 7	54	899060	862227	95.9	391547	45.41	386481	992702	1
HB150318_13_081	AD 7	55	888996	852316	95.87	417455	48.98	352526	849826	1
HB150318_13_083	AD 7	56	1164142	1119442	96.16	602789	53.85	418348	917762	1
HB150318_13_087	AD 7	57	929022	866450	93.26	431365	49.79	355409	837267	1
HB150318_13_092	AD 7	58	1094852	1051932	96.08	533152	50.68	417967	981555	1
HB150318_13_093	AD 7	59	904150	864860	95.65	440538	50.94	345166	796233	1
HB150318_13_094	AD 7	60	1273826	1222154	95.94	664331	54.36	449363	984031	1
HB150318_13_095	AD 7	61	1094442	1052808	96.2	546978	51.95	412584	932857	1
HB150318_14_002	AD 7	62	1737570	1688212	97.16	842440	49.9	697680	1.62969e+06	1
HB150318_14_003	AD 7	63	1505614	1449781	96.29	709579	48.94	621974	1.45328e+06	1
HB150318_14_004	AD 7	64	1542730	1497687	97.08	723718	48.32	640841	1.53717e+06	1
HB150318_14_007	AD 7	65	1492414	1450919	97.22	690032	47.56	629108	1.53642e+06	1
HB150318_14_011	AD 7	66	2023623	1962947	97	875299	44.59	902089	2.34867e+06	1
HB150318_14_016	AD 7	67	1081228	1048982	97.02	487063	46.43	462436	1.16076e+06	1
HB150318_14_019	AD 7	68	1289930	1241878	96.27	539484	43.44	587919	1.55339e+06	1
HB150318_14_020	AD 7	69	939736	905874	96.4	409893	45.25	408232	1.04903e+06	1
HB150318_14_021	AD 7	70	1170081	1132081	96.75	503594	44.48	520918	1.3549e+06	1
HB150318_14_023	AD 7	71	1569759	1513280	96.4	748039	49.43	636949	1.48799e+06	1
HB150318_14_024	AD 7	72	1776325	1660507	93.48	786076	47.34	726796	1.77236e+06	1
HB150318_14_026	AD 7	73	1051563	1022001	97.19	456395	44.66	467122	1.21369e+06	1
HB150318_14_027	AD 7	74	1238915	1204931	97.26	533819	44.3	555446	1.45333e+06	1
HB150318_14_028	AD 7	75	1073781	1039027	96.76	452917	43.59	487464	1.29293e+06	1
HB150318_14_029	AD 7	76	1360904	1322688	97.19	600171	45.38	600379	1.52859e+06	1
HB150318_14_031	AD 7	77	963726	934468	96.96	413837	44.29	435019	1.1276e+06	1
HB150318_14_032	AD 7	78	1124463	1093468	97.24	456070	41.71	535120	1.47008e+06	1
HB150318_14_033	AD 7	79	1031964	1002094	97.11	448371	44.74	460456	1.18576e+06	1
HB150318_14_034	AD 7	80	1283990	1247403	97.15	549450	44.05	587644	1.52257e+06	1
HB150318_14_035	AD 7	81	1053713	1012330	96.07	433001	42.77	481176	1.29906e+06	1
HB150318_14_036	AD 7	82	1523678	1441750	94.62	660571	45.82	645476	1.63472e+06	1
HB150318_14_037	AD 7	83	1300066	1263404	97.18	560713	44.38	582510	1.51998e+06	1
HB150318_14_039	AD 7	84	1188278	1155835	97.27	542137	46.9	504039	1.25022e+06	1
HB150318_14_042	AD 7	85	1006797	975908	96.93	452977	46.42	436218	1.07956e+06	1
HB150318_14_043	AD 7	86	1348512	1312495	97.33	608448	46.36	586960	1.45732e+06	1
HB150318_14_044	AD 7	87	975171	938230	96.21	416298	44.37	434545	1.13143e+06	1
HB150318_14_045	AD 7	88	1008057	974795	96.7	429187	44.03	459110	1.19339e+06	1
HB150318_14_046	AD 7	89	744483	718586	96.52	313149	43.58	338764	893138	1
HB150318_14_047	AD 7	90	1208825	1171077	96.88	504477	43.08	552159	1.48753e+06	1
HB150318_14_048	AD 7	91	1347540	1294366	96.05	550352	42.52	619114	1.68193e+06	1
HB150318_14_052	AD 7	92	519324	492913	94.91	212368	43.08	231077	622512	1
HB150318_14_053	AD 7	93	894557	867934	97.02	385010	44.36	400375	1.04349e+06	1
HB150318_14_054	AD 7	94	1159636	1126996	97.19	503891	44.71	521243	1.33689e+06	1
HB150318_14_055	AD 7	95	1053234	1022359	97.07	451864	44.2	475197	1.23788e+06	1
HB150318_14_056	AD 7	96	1308874	1270987	97.11	564880	44.44	586683	1.52407e+06	1
HB150318_14_059	AD 7	97	763941	734539	96.15	297991	40.57	363540	1.03269e+06	1
HB150318_14_061	AD 7	98	1308433	1271996	97.22	610101	47.96	544264	1.3209e+06	1
HB150318_14_063	AD 7	99	1167113	1134482	97.2	520760	45.9	506182	1.28031e+06	1
HB150318_14_066	AD 7	100	1029996	999794	97.07	472389	47.25	437177	1.0688e+06	1
HB150318_14_067	AD 7	101	1195384	1165263	97.48	525199	45.07	536001	1.36333e+06	1
HB150318_14_068	AD 7	102	1144364	1111448	97.12	491032	44.18	516528	1.3446e+06	1
HB150318_14_069	AD 7	103	1187289	1152106	97.04	487285	42.3	556008	1.50667e+06	1
HB150318_14_071	AD 7	104	1084684	1044258	96.27	456120	43.68	494276	1.29116e+06	1
HB150318_14_072	AD 7	105	833455	793875	95.25	336352	42.37	378630	1.03904e+06	1
HB150318_14_077	AD 7	106	1195658	1163588	97.32	524234	45.05	530367	1.35935e+06	1
HB150318_14_080	AD 7	107	1023883	994491	97.13	435161	43.76	466265	1.22572e+06	1
HB150318_14_081	AD 7	108	1044259	1006658	96.4	437306	43.44	472958	1.25669e+06	1
HB150318_14_082	AD 7	109	1269041	1230650	96.97	556642	45.23	561833	1.43166e+06	1
HB150318_14_083	AD 7	110	1186351	1147183	96.7	498382	43.44	539366	1.43625e+06	1
HB150318_14_085	AD 7	111	870690	838664	96.32	382073	45.56	377298	961118	1
HB150318_14_089	AD 7	112	956223	928870	97.14	412605	44.42	429381	1.11339e+06	1
HB150318_14_091	AD 7	113	1081119	1050899	97.2	458079	43.59	488699	1.30541e+06	1
HB150318_14_094	AD 7	114	714488	687012	96.15	312745	45.52	310090	786717	1
HB150318_14_095	AD 7	115	1231045	1193928	96.98	541098	45.32	541112	1.38056e+06	1
HB150319_10_002	AD 8	1	997235	971673	97.44	537253	55.29	352965	750102	1
HB150319_10_005	AD 8	2	753514	733478	97.34	430896	58.75	244279	493252	1
HB150319_10_006	AD 8	3	981312	956804	97.5	548220	57.3	327898	682896	1
HB150319_10_008	AD 8	4	723912	703640	97.2	378786	53.83	262966	577262	1
HB150319_10_009	AD 8	5	736029	712358	96.78	420103	58.97	232398	473351	1
HB150319_10_010	AD 8	6	823375	801309	97.32	464905	58.02	273312	555938	1
HB150319_10_011	AD 8	7	606792	586514	96.66	318577	54.32	218072	472010	1
HB150319_10_012	AD 8	8	1052940	1020948	96.96	579469	56.76	356955	745079	1
HB150319_10_015	AD 8	9	996474	972587	97.6	591890	60.86	306031	597879	1
HB150319_10_019	AD 8	10	697000	677822	97.25	384488	56.72	235196	494305	1
HB150319_10_020	AD 8	11	791641	769467	97.2	435761	56.63	267635	563811	1
HB150319_10_022	AD 8	12	894633	871051	97.36	504827	57.96	295245	605228	1
HB150319_10_023	AD 8	13	927210	900914	97.16	532115	59.06	295223	597293	1
HB150319_10_024	AD 8	14	1097326	1053713	96.03	664393	63.05	305701	591538	1
HB150319_10_025	AD 8	15	947703	925190	97.62	519897	56.19	327419	690244	1
HB150319_10_026	AD 8	16	782031	762672	97.52	433140	56.79	267384	555082	1
HB150319_10_029	AD 8	17	945892	917109	96.96	522049	56.92	316667	663684	1
HB150319_10_030	AD 8	18	596228	578025	96.95	331262	57.31	197674	411259	1
HB150319_10_031	AD 8	19	729072	709536	97.32	400780	56.48	250883	522324	1
HB150319_10_033	AD 8	20	858381	837016	97.51	468223	55.94	298154	631132	1
HB150319_10_034	AD 8	21	805297	783139	97.25	415487	53.05	298272	661181	1
HB150319_10_035	AD 8	22	746277	726586	97.36	396564	54.58	265453	577961	1
HB150319_10_037	AD 8	23	798562	778821	97.53	416635	53.5	296226	647907	1
HB150319_10_038	AD 8	24	789052	768143	97.35	434699	56.59	268080	562741	1
HB150319_10_039	AD 8	25	780442	760962	97.5	414524	54.47	278887	607102	1
HB150319_10_042	AD 8	26	852394	830431	97.42	481064	57.93	282731	577333	1
HB150319_10_044	AD 8	27	729579	709413	97.24	373348	52.63	272897	610613	1
HB150319_10_045	AD 8	28	787544	766921	97.38	434842	56.7	266209	559168	1
HB150319_10_046	AD 8	29	689958	668770	96.93	365229	54.61	244333	531479	1
HB150319_10_054	AD 8	30	764959	744282	97.3	431275	57.95	251422	516862	1
HB150319_10_057	AD 8	31	803776	781489	97.23	435494	55.73	278948	593960	1
HB150319_10_059	AD 8	32	630035	611764	97.1	337655	55.19	220442	475526	1
HB150319_10_060	AD 8	33	800522	776129	96.95	445242	57.37	265043	551423	1
HB150319_10_061	AD 8	34	922362	898370	97.4	515100	57.34	308902	640418	1
HB150319_10_063	AD 8	35	733435	714499	97.42	407639	57.05	249368	513901	1
HB150319_10_064	AD 8	36	745206	725700	97.38	406327	55.99	256143	545292	1
HB150319_10_065	AD 8	37	912458	889868	97.52	528939	59.44	289434	580595	1
HB150319_10_066	AD 8	38	593442	577973	97.39	322610	55.82	207992	437203	1
HB150319_10_069	AD 8	39	883541	859830	97.32	483371	56.22	304564	639754	1
HB150319_10_072	AD 8	40	526435	504965	95.92	282892	56.02	178445	378004	1
HB150319_10_074	AD 8	41	902752	879359	97.41	501824	57.07	302962	633067	1
HB150319_10_075	AD 8	42	846527	827103	97.71	476044	57.56	286828	585523	1
HB150319_10_076	AD 8	43	605225	588854	97.3	325211	55.23	211202	456083	1
HB150319_10_078	AD 8	44	772404	753716	97.58	417212	55.35	272364	581822	1
HB150319_10_080	AD 8	45	720387	702374	97.5	386617	55.04	255483	548034	1
HB150319_10_082	AD 8	46	715732	696669	97.34	387668	55.65	249248	530433	1
HB150319_10_085	AD 8	47	672059	652894	97.15	370875	56.8	227593	474421	1
HB150319_10_086	AD 8	48	772326	751507	97.3	446913	59.47	242820	489212	1
HB150319_10_091	AD 8	49	632565	616013	97.38	352891	57.29	210848	438578	1
HB150319_10_093	AD 8	50	889494	864836	97.23	494830	57.22	298918	618801	1
HB150319_9_002	AD 8	51	924666	809399	87.53	422421	52.19	312782	707981	1
HB150319_9_003	AD 8	52	757607	643933	85	351485	54.58	234301	511237	1
HB150319_9_004	AD 8	53	997596	881131	88.33	466189	52.91	333967	748752	1
HB150319_9_005	AD 8	54	1015818	895654	88.17	481417	53.75	329879	735552	1
HB150319_9_010	AD 8	55	893768	792577	88.68	431475	54.44	287029	632063	1
HB150319_9_012	AD 8	56	785546	658497	83.83	361539	54.9	235573	516599	1
HB150319_9_013	AD 8	57	977317	851185	87.09	459192	53.95	314550	692509	1
HB150319_9_014	AD 8	58	936605	827668	88.37	411161	49.68	338630	801215	1
HB150319_9_015	AD 8	59	1389805	1242504	89.4	723543	58.23	411146	851627	1
HB150319_9_017	AD 8	60	873947	764280	87.45	410692	53.74	281927	627534	1
HB150319_9_018	AD 8	61	665225	551088	82.84	278315	50.5	220113	517872	1
HB150319_9_020	AD 8	62	1265406	1131639	89.43	638349	56.41	388331	836899	1
HB150319_9_025	AD 8	63	1321656	1174227	88.85	680985	57.99	390912	813554	1
HB150319_9_026	AD 8	64	2034642	1899065	93.34	964931	50.81	757713	1.7627e+06	1
HB150319_9_028	AD 8	65	1004023	880070	87.65	471814	53.61	326507	726999	1
HB150319_9_032	AD 8	66	704863	583255	82.75	300192	51.47	227246	527520	1
HB150319_9_033	AD 8	67	1023918	912387	89.11	490439	53.75	336788	748041	1
HB150319_9_034	AD 8	68	546536	478882	87.62	241125	50.35	191218	447625	1
HB150319_9_035	AD 8	69	639314	534353	83.58	272522	51	210174	492119	1
HB150319_9_037	AD 8	70	728843	612136	83.99	282735	46.19	267701	685447	1
HB150319_9_040	AD 8	71	1153053	1029397	89.28	574738	55.83	360815	777281	1
HB150319_9_041	AD 8	72	1236384	1101607	89.1	609180	55.3	393143	850886	1
HB150319_9_042	AD 8	73	1176575	1058505	89.96	583677	55.14	378865	822318	1
HB150319_9_044	AD 8	74	1105825	980648	88.68	542039	55.27	347346	756840	1
HB150319_9_045	AD 8	75	1266031	1144679	90.41	661041	57.75	387073	799487	1
HB150319_9_046	AD 8	76	1044270	918030	87.91	497779	54.22	331488	740000	1
HB150319_9_049	AD 8	77	1161489	1028131	88.52	545106	53.02	383600	870050	1
HB150319_9_050	AD 8	78	703883	581431	82.6	283402	48.74	241329	584402	1
HB150319_9_051	AD 8	79	791484	660259	83.42	353683	53.57	242296	547408	1
HB150319_9_052	AD 8	80	1119971	1000400	89.32	509647	50.94	399843	919507	1
HB150319_9_053	AD 8	81	1000484	861371	86.1	456097	52.95	323061	734296	1
HB150319_9_054	AD 8	82	1138172	1015397	89.21	547855	53.95	369158	827378	1
HB150319_9_056	AD 8	83	1190987	1061244	89.11	564979	53.24	401059	891419	1
HB150319_9_058	AD 8	84	1039609	922767	88.76	479060	51.92	357635	815490	1
HB150319_9_060	AD 8	85	914199	798756	87.37	411287	51.49	310595	720471	1
HB150319_9_061	AD 8	86	1351938	1191240	88.11	650824	54.63	429844	947314	1
HB150319_9_062	AD 8	87	1185819	1058024	89.22	547355	51.73	411088	943246	1
HB150319_9_064	AD 8	88	819412	689783	84.18	356697	51.71	265347	616667	1
HB150319_9_066	AD 8	89	1160260	1038288	89.49	532612	51.3	410321	942344	1
HB150319_9_067	AD 8	90	908465	784276	86.33	429305	54.74	283451	619502	1
HB150319_9_071	AD 8	91	675046	561388	83.16	286516	51.04	223766	515468	1
HB150319_9_073	AD 8	92	598859	454061	75.82	237630	52.33	172740	396554	1
HB150319_9_074	AD 8	93	1280640	1132808	88.46	623318	55.02	405547	884441	1
HB150319_9_075	AD 8	94	1314992	1172833	89.19	628335	53.57	433237	970401	1
HB150319_9_076	AD 8	95	846894	725240	85.64	364786	50.3	289686	686695	1
HB150319_9_078	AD 8	96	1328545	1180549	88.86	659559	55.87	418425	890355	1
HB150319_9_079	AD 8	97	1026934	900389	87.68	484965	53.86	335266	736770	1
HB150319_9_080	AD 8	98	736212	615947	83.66	300016	48.71	254485	621635	1
HB150319_9_081	AD 8	99	827388	716918	86.65	363633	50.72	279265	668008	1
HB150319_9_083	AD 8	100	1409226	1266381	89.86	689511	54.45	458575	1.01191e+06	1
HB150319_9_084	AD 8	101	960519	817873	85.15	442476	54.1	298621	665469	1
HB150319_9_085	AD 8	102	977692	815161	83.38	439326	53.89	299310	668090	1
HB150319_9_086	AD 8	103	1264072	1119896	88.59	598207	53.42	417649	937438	1
HB150319_9_087	AD 8	104	1394490	1229557	88.17	680162	55.32	435122	950558	1
HB150319_9_089	AD 8	105	1565319	1380703	88.21	828339	59.99	427931	882449	1
HB150319_9_092	AD 8	106	1212657	1075774	88.71	588992	54.75	384919	850097	1
HB150319_9_095	AD 8	107	1517019	1352087	89.13	768823	56.86	464315	977517	1
HB151110_1_001	AD 9	1	811799	791019	97.44	315675	39.91	392930	1.1467e+06	1
HB151110_1_003	AD 9	2	504133	496147	98.42	203644	41.05	240510	683268	1
HB151110_1_009	AD 9	3	773808	760877	98.33	284039	37.33	395899	1.23417e+06	1
HB151110_1_010	AD 9	4	728183	717226	98.5	265094	36.96	377289	1.17839e+06	1
HB151110_1_011	AD 9	5	676315	666166	98.5	243092	36.49	353124	1.11694e+06	1
HB151110_1_013	AD 9	6	664150	652544	98.25	257727	39.5	324279	963325	1
HB151110_1_014	AD 9	7	500600	490252	97.93	200937	40.99	237669	677382	1
HB151110_1_015	AD 9	8	519328	510816	98.36	210023	41.12	247230	702625	1
HB151110_1_016	AD 9	9	680032	669350	98.43	262445	39.21	337675	998235	1
HB151110_1_017	AD 9	10	794233	782130	98.48	306301	39.16	399347	1.1716e+06	1
HB151110_1_021	AD 9	11	729428	710647	97.43	258079	36.32	380818	1.20435e+06	1
HB151110_1_022	AD 9	12	831132	818182	98.44	303496	37.09	430192	1.33964e+06	1
HB151110_1_024	AD 9	13	778420	761547	97.83	284768	37.39	398816	1.23024e+06	1
HB151110_1_025	AD 9	14	722783	711368	98.42	287293	40.39	350407	1.01243e+06	1
HB151110_1_029	AD 9	15	860082	845778	98.34	329151	38.92	431633	1.27837e+06	1
HB151110_1_030	AD 9	16	701921	691232	98.48	263642	38.14	351155	1.08209e+06	1
HB151110_1_031	AD 9	17	843478	829626	98.36	317879	38.32	424692	1.29195e+06	1
HB151110_1_033	AD 9	18	821852	808842	98.42	305477	37.77	417753	1.28971e+06	1
HB151110_1_034	AD 9	19	759196	747519	98.46	296953	39.73	373938	1.09188e+06	1
HB151110_1_036	AD 9	20	681731	667020	97.84	248343	37.23	346157	1.08345e+06	1
HB151110_1_039	AD 9	21	737326	724657	98.28	279512	38.57	370662	1.1098e+06	1
HB151110_1_040	AD 9	22	771732	759682	98.44	288591	37.99	393519	1.19496e+06	1
HB151110_1_041	AD 9	23	739580	726134	98.18	270463	37.25	379953	1.17972e+06	1
HB151110_1_042	AD 9	24	655648	640296	97.66	249792	39.01	320398	962534	1
HB151110_1_043	AD 9	25	812817	800602	98.5	310375	38.77	411429	1.22112e+06	1
HB151110_1_044	AD 9	26	752158	739251	98.28	276115	37.35	383785	1.19789e+06	1
HB151110_1_047	AD 9	27	586142	576335	98.33	195303	33.89	320217	1.0854e+06	1
HB151110_1_049	AD 9	28	750066	737958	98.39	283579	38.43	377329	1.14047e+06	1
HB151110_1_050	AD 9	29	508901	499855	98.22	205174	41.05	243121	689544	1
HB151110_1_051	AD 9	30	717067	705143	98.34	266717	37.82	365086	1.11671e+06	1
HB151110_1_053	AD 9	31	810422	796932	98.34	305794	38.37	407207	1.22951e+06	1
HB151110_1_056	AD 9	32	705623	694092	98.37	259705	37.42	361878	1.1194e+06	1
HB151110_1_058	AD 9	33	686075	675421	98.45	242777	35.94	361291	1.16361e+06	1
HB151110_1_059	AD 9	34	626206	615453	98.28	212268	34.49	332510	1.12578e+06	1
HB151110_1_061	AD 9	35	716293	704878	98.41	271143	38.47	360536	1.08866e+06	1
HB151110_1_062	AD 9	36	520909	508706	97.66	193229	37.98	260011	798689	1
HB151110_1_063	AD 9	37	624759	614252	98.32	233363	37.99	317278	969793	1
HB151110_1_064	AD 9	38	707115	696043	98.43	258147	37.09	364632	1.13744e+06	1
HB151110_1_065	AD 9	39	540959	531684	98.29	210398	39.57	266472	779533	1
HB151110_1_066	AD 9	40	860593	847049	98.43	341257	40.29	420853	1.20803e+06	1
HB151110_1_069	AD 9	41	672738	661932	98.39	237319	35.85	355708	1.14466e+06	1
HB151110_1_070	AD 9	42	639475	628498	98.28	237016	37.71	323150	998978	1
HB151110_1_073	AD 9	43	529294	520302	98.3	189093	36.34	276761	880099	1
HB151110_1_074	AD 9	44	568721	559125	98.31	216668	38.75	280222	851616	1
HB151110_1_075	AD 9	45	703800	693238	98.5	271232	39.13	352783	1.03812e+06	1
HB151110_1_077	AD 9	46	572215	561869	98.19	218299	38.85	285670	851997	1
HB151110_1_078	AD 9	47	621606	611409	98.36	238566	39.02	307793	920623	1
HB151110_1_080	AD 9	48	838011	825375	98.49	333135	40.36	409410	1.17683e+06	1
HB151110_1_081	AD 9	49	427314	419536	98.18	156341	37.27	216919	678647	1
HB151110_1_088	AD 9	50	467723	459165	98.17	170527	37.14	239858	747330	1
HB151110_1_092	AD 9	51	558643	549775	98.41	213556	38.84	280246	831368	1
HB151110_1_093	AD 9	52	673726	662223	98.29	254798	38.48	335593	1.01581e+06	1
HB151110_1_095	AD 9	53	729067	717303	98.39	284684	39.69	357283	1.05006e+06	1
HB151110_2_001	AD 9	54	518749	507470	97.83	114423	22.55	336405	1.69732e+06	1
HB151110_2_002	AD 9	55	482609	471684	97.74	105660	22.4	313319	1.5923e+06	1
HB151110_2_003	AD 9	56	484774	473404	97.65	112242	23.71	306630	1.49039e+06	1
HB151110_2_004	AD 9	57	352317	343649	97.54	69523	20.23	233573	1.3175e+06	1
HB151110_2_005	AD 9	58	470425	460785	97.95	99786	21.66	312124	1.62656e+06	1
HB151110_2_006	AD 9	59	503474	494215	98.16	105893	21.43	337087	1.77954e+06	1
HB151110_2_007	AD 9	60	498708	487468	97.75	106981	21.95	327181	1.69225e+06	1
HB151110_2_008	AD 9	61	496762	485698	97.77	106470	21.92	327765	1.68935e+06	1
HB151110_2_011	AD 9	62	418197	407473	97.44	83513	20.5	277399	1.53854e+06	1
HB151110_2_012	AD 9	63	633801	615993	97.19	144223	23.41	406386	1.95993e+06	1
HB151110_2_014	AD 9	64	494505	484766	98.03	102219	21.09	327503	1.77026e+06	1
HB151110_2_020	AD 9	65	315376	308954	97.96	54023	17.49	221166	1.42075e+06	1
HB151110_2_021	AD 9	66	335222	328684	98.05	68390	20.81	224597	1.21664e+06	1
HB151110_2_023	AD 9	67	298407	290778	97.44	66486	22.86	189391	952348	1
HB151110_2_024	AD 9	68	640099	471538	73.67	103917	22.04	314132	1.64029e+06	1
HB151110_2_026	AD 9	69	376949	368463	97.75	78084	21.19	247749	1.33425e+06	1
HB151110_2_028	AD 9	70	415074	406681	97.98	88891	21.86	272563	1.41918e+06	1
HB151110_2_029	AD 9	71	479267	470204	98.11	100206	21.31	318976	1.70194e+06	1
HB151110_2_030	AD 9	72	359523	351978	97.9	76737	21.8	239305	1.23078e+06	1
HB151110_2_032	AD 9	73	436014	426833	97.89	85028	19.92	293600	1.6698e+06	1
HB151110_2_033	AD 9	74	430384	420592	97.72	88804	21.11	285804	1.54352e+06	1
HB151110_2_034	AD 9	75	489139	479494	98.03	98345	20.51	329107	1.82069e+06	1
HB151110_2_035	AD 9	76	296274	289106	97.58	59310	20.51	196167	1.09281e+06	1
HB151110_2_036	AD 9	77	501839	487718	97.19	113164	23.2	320290	1.57845e+06	1
HB151110_2_037	AD 9	78	409649	400853	97.85	82399	20.56	273342	1.50961e+06	1
HB151110_2_042	AD 9	79	400292	392079	97.95	85459	21.8	263028	1.37301e+06	1
HB151110_2_043	AD 9	80	512718	501843	97.88	105125	20.95	342388	1.856e+06	1
HB151110_2_044	AD 9	81	456965	447968	98.03	91146	20.35	306960	1.71823e+06	1
HB151110_2_045	AD 9	82	468285	459166	98.05	95629	20.83	313551	1.70685e+06	1
HB151110_2_046	AD 9	83	473893	465041	98.13	90424	19.44	324649	1.89382e+06	1
HB151110_2_048	AD 9	84	476605	465736	97.72	95733	20.56	317304	1.75711e+06	1
HB151110_2_049	AD 9	85	447047	438024	97.98	93403	21.32	299027	1.58022e+06	1
HB151110_2_050	AD 9	86	462389	453215	98.02	100782	22.24	303375	1.55034e+06	1
HB151110_2_056	AD 9	87	457148	448360	98.08	87387	19.49	310866	1.82101e+06	1
HB151110_2_061	AD 9	88	351150	341338	97.21	71597	20.98	230250	1.26187e+06	1
HB151110_2_063	AD 9	89	342224	334401	97.71	69301	20.72	225808	1.2474e+06	1
HB151110_2_065	AD 9	90	462975	452378	97.71	95640	21.14	306429	1.6515e+06	1
HB151110_2_066	AD 9	91	487048	476942	97.93	101581	21.3	323456	1.71619e+06	1
HB151110_2_067	AD 9	92	478386	469338	98.11	93404	19.9	325982	1.85725e+06	1
HB151110_2_068	AD 9	93	495842	485711	97.96	103506	21.31	329582	1.74626e+06	1
HB151110_2_069	AD 9	94	518746	509485	98.21	98114	19.26	355558	2.08458e+06	1
HB151110_2_070	AD 9	95	467066	456956	97.84	95164	20.83	309592	1.70267e+06	1
HB151110_2_073	AD 9	96	451448	441825	97.87	90043	20.38	302316	1.68621e+06	1
HB151110_2_075	AD 9	97	324893	316642	97.46	67498	21.32	217689	1.13861e+06	1
HB151110_2_076	AD 9	98	417842	406521	97.29	78763	19.37	282869	1.65864e+06	1
HB151110_2_077	AD 9	99	442168	431279	97.54	93520	21.68	289405	1.52493e+06	1
HB151110_2_078	AD 9	100	524106	512761	97.84	106907	20.85	347689	1.909e+06	1
HB151110_2_079	AD 9	101	425922	415755	97.61	85912	20.66	279954	1.5603e+06	1
HB151110_2_081	AD 9	102	484406	473713	97.79	99233	20.95	320899	1.74266e+06	1
HB151110_2_082	AD 9	103	433809	424325	97.81	88888	20.95	289236	1.5567e+06	1
HB151110_2_083	AD 9	104	407666	393356	96.49	83539	21.24	264985	1.42199e+06	1
HB151110_2_084	AD 9	105	314175	305035	97.09	65385	21.44	203617	1.09294e+06	1
HB151110_2_090	AD 9	106	363541	355802	97.87	73651	20.7	244820	1.32894e+06	1
HB151110_2_091	AD 9	107	512453	500530	97.67	105332	21.04	340828	1.838e+06	1
HB151110_2_093	AD 9	108	340743	333422	97.85	70601	21.17	226195	1.20994e+06	1
HB151110_2_096	AD 9	109	464466	453538	97.65	96510	21.28	305084	1.64369e+06	1
HB140502_1_002	Control 1	1	489836	473110	96.59	175380	37.07	252353	767686	1
HB140502_1_004	Control 1	2	596691	573687	96.14	233691	40.73	281722	793007	1
HB140502_1_005	Control 1	3	1006474	954455	94.83	406068	42.54	456207	1.22564e+06	1
HB140502_1_006	Control 1	4	760730	734838	96.6	306020	41.64	362586	977752	1
HB140502_1_007	Control 1	5	542722	521541	96.1	189471	36.33	276258	870258	1
HB140502_1_008	Control 1	6	701385	677228	96.56	248214	36.65	360498	1.11913e+06	1
HB140502_1_009	Control 1	7	777517	749901	96.45	318106	42.42	360380	967245	1
HB140502_1_011	Control 1	8	676773	651944	96.33	250133	38.37	338332	997697	1
HB140502_1_012	Control 1	9	570979	545029	95.46	209646	38.47	282309	830268	1
HB140502_1_013	Control 1	10	638511	615622	96.42	261575	42.49	292176	789807	1
HB140502_1_014	Control 1	11	753957	728795	96.66	279778	38.39	373788	1.1118e+06	1
HB140502_1_015	Control 1	12	812836	787560	96.89	340507	43.24	370973	982175	1
HB140502_1_016	Control 1	13	672531	648733	96.46	255512	39.39	329064	949189	1
HB140502_1_018	Control 1	14	669471	647117	96.66	246398	38.08	333641	1.00264e+06	1
HB140502_1_019	Control 1	15	545305	524607	96.2	191541	36.51	280745	866490	1
HB140502_1_020	Control 1	16	670650	647120	96.49	243480	37.63	337255	1.02332e+06	1
HB140502_1_022	Control 1	17	692749	668303	96.47	253132	37.88	347777	1.04306e+06	1
HB140502_1_023	Control 1	18	484111	464498	95.95	172530	37.14	245923	749228	1
HB140502_1_024	Control 1	19	700667	674637	96.28	258369	38.3	347982	1.03532e+06	1
HB140502_1_025	Control 1	20	838166	809049	96.53	335876	41.51	396253	1.08584e+06	1
HB140502_1_026	Control 1	21	696408	670192	96.24	271590	40.52	332987	934156	1
HB140502_1_027	Control 1	22	452404	432086	95.51	160412	37.13	227017	697179	1
HB140502_1_028	Control 1	23	652438	628735	96.37	227851	36.24	336522	1.05542e+06	1
HB140502_1_029	Control 1	24	612785	592417	96.68	231028	39	301581	883583	1
HB140502_1_030	Control 1	25	440082	420019	95.44	177942	42.37	202022	542863	1
HB140502_1_031	Control 1	26	701751	677163	96.5	277483	40.98	333843	928153	1
HB140502_1_032	Control 1	27	660550	635106	96.15	238145	37.5	331376	1.00904e+06	1
HB140502_1_033	Control 1	28	680751	653758	96.03	254143	38.87	335824	979165	1
HB140502_1_034	Control 1	29	589619	567348	96.22	207151	36.51	303165	941447	1
HB140502_1_035	Control 1	30	580473	556933	95.94	208919	37.51	293522	885808	1
HB140502_1_037	Control 1	31	592866	570526	96.23	204143	35.78	309999	978163	1
HB140502_1_038	Control 1	32	458968	442670	96.45	164884	37.25	237158	710028	1
HB140502_1_039	Control 1	33	622011	598024	96.14	236491	39.55	306364	873422	1
HB140502_1_040	Control 1	34	585188	565009	96.55	209791	37.13	299221	910761	1
HB140502_1_042	Control 1	35	600372	578689	96.39	221398	38.26	300104	889149	1
HB140502_1_043	Control 1	36	662790	638493	96.33	244556	38.3	331208	977500	1
HB140502_1_044	Control 1	37	688563	664354	96.48	251134	37.8	344900	1.04051e+06	1
HB140502_1_045	Control 1	38	709584	683721	96.36	270470	39.56	348680	993366	1
HB140502_1_047	Control 1	39	639667	613135	95.85	234404	38.23	318930	945844	1
HB140502_2_002	Control 1	40	995548	977579	98.195	481959	49.301	405002	955219	1
HB140502_2_003	Control 1	41	872164	852380	97.732	410058	48.107	362949	873982	1
HB140502_2_004	Control 1	42	1029280	1001264	97.278	487006	48.639	416964	999910	1
HB140502_2_006	Control 1	43	900756	880294	97.728	412873	46.902	382552	946126	1
HB140502_2_007	Control 1	44	903244	886440	98.14	417814	47.134	382077	942870	1
HB140502_2_008	Control 1	45	790660	771892	97.626	359590	46.586	337315	839480	1
HB140502_2_009	Control 1	46	973256	954223	98.044	443478	46.475	418882	1.04013e+06	1
HB140502_2_010	Control 1	47	950550	932612	98.113	440340	47.216	399262	984773	1
HB140502_2_011	Control 1	48	932394	915290	98.166	434414	47.462	393862	962666	1
HB140502_2_012	Control 1	49	891491	873664	98	399911	45.774	388311	980953	1
HB140502_2_013	Control 1	50	769132	756039	98.298	358548	47.425	326712	794731	1
HB140502_2_014	Control 1	51	883762	867814	98.195	392246	45.199	390523	997446	1
HB140502_2_015	Control 1	52	678453	666161	98.188	313296	47.03	287941	712490	1
HB140502_2_017	Control 1	53	702541	688382	97.985	315213	45.79	308380	773378	1
HB140502_2_018	Control 1	54	849476	833270	98.092	367750	44.133	380921	998314	1
HB140502_2_020	Control 1	55	714703	702845	98.341	318834	45.363	317924	801718	1
HB140502_2_021	Control 1	56	843886	828531	98.18	366264	44.206	381190	990596	1
HB140502_2_022	Control 1	57	776220	762717	98.26	343778	45.073	345585	880347	1
HB140502_2_023	Control 1	58	738194	725545	98.286	331392	45.675	325716	821006	1
HB140502_2_024	Control 1	59	587034	576103	98.138	240979	41.829	278028	762363	1
HB140502_2_025	Control 1	60	956980	938371	98.055	448312	47.776	404548	972476	1
HB140502_2_026	Control 1	61	781473	767455	98.206	348985	45.473	345615	871711	1
HB140502_2_027	Control 1	62	757533	744565	98.288	328012	44.054	340930	898602	1
HB140502_2_028	Control 1	63	960868	944451	98.291	418182	44.278	437432	1.13024e+06	1
HB140502_2_029	Control 1	64	936887	920570	98.258	435625	47.321	398621	971365	1
HB140502_2_030	Control 1	65	853443	837850	98.173	395231	47.172	364617	890932	1
HB140502_2_031	Control 1	66	913386	893332	97.804	407092	45.57	399170	1.01272e+06	1
HB140502_2_032	Control 1	67	789505	771557	97.727	339850	44.047	356728	929239	1
HB140502_2_033	Control 1	68	862534	846541	98.146	382541	45.189	383499	974284	1
HB140502_2_034	Control 1	69	777218	764455	98.358	347140	45.41	345428	872476	1
HB140502_2_035	Control 1	70	834719	819388	98.163	352555	43.027	387939	1.02905e+06	1
HB140502_2_036	Control 1	71	702662	689886	98.182	293901	42.601	330172	885121	1
HB140502_2_037	Control 1	72	718133	704891	98.156	321411	45.597	314320	797358	1
HB140502_2_038	Control 1	73	932257	916052	98.262	441398	48.185	387307	933840	1
HB140502_2_040	Control 1	74	939544	922829	98.221	422392	45.771	409169	1.03851e+06	1
HB140502_2_041	Control 1	75	608145	596736	98.124	265322	44.462	271329	708510	1
HB140502_2_042	Control 1	76	914786	898297	98.198	418743	46.615	396215	976872	1
HB140502_2_043	Control 1	77	744764	730019	98.02	342260	46.884	316602	783364	1
HB140502_2_044	Control 1	78	820717	805247	98.115	366693	45.538	361189	914515	1
HB140502_2_045	Control 1	79	787021	772851	98.2	343092	44.393	356470	921443	1
HB140502_2_046	Control 1	80	778924	764749	98.18	324229	42.397	362469	986644	1
HB140502_2_047	Control 1	81	782563	757333	96.776	334850	44.214	346809	905605	1
HB140502_1_050	Control 2	1	703814	677323	96.24	256926	37.93	354066	1.05403e+06	1
HB140502_1_051	Control 2	2	720148	691992	96.09	257583	37.22	365078	1.11133e+06	1
HB140502_1_052	Control 2	3	730909	705795	96.56	265071	37.56	367937	1.11446e+06	1
HB140502_1_053	Control 2	4	466491	443987	95.18	191645	43.16	213309	554485	1
HB140502_1_054	Control 2	5	659205	630601	95.66	275701	43.72	294701	770324	1
HB140502_1_055	Control 2	6	485751	463353	95.39	174850	37.74	247537	727415	1
HB140502_1_056	Control 2	7	1404390	1367208	97.35	557572	40.78	676003	1.89238e+06	1
HB140502_1_057	Control 2	8	668088	639704	95.75	252428	39.46	327095	935678	1
HB140502_1_058	Control 2	9	683401	654930	95.83	266059	40.62	326377	910347	1
HB140502_1_059	Control 2	10	339408	317211	93.46	129282	40.76	157011	437312	1
HB140502_1_060	Control 2	11	681930	655699	96.15	254504	38.81	338563	986807	1
HB140502_1_061	Control 2	12	882095	812310	92.09	350269	43.12	390478	1.02045e+06	1
HB140502_1_062	Control 2	13	767971	740522	96.43	325176	43.91	351084	900168	1
HB140502_1_063	Control 2	14	814946	784529	96.27	328983	41.93	380515	1.03025e+06	1
HB140502_1_064	Control 2	15	716788	690008	96.26	273098	39.58	345105	1.0023e+06	1
HB140502_1_065	Control 2	16	794260	766709	96.53	330259	43.07	366964	962941	1
HB140502_1_066	Control 2	17	343895	321151	93.39	138149	43.02	152984	403536	1
HB140502_1_067	Control 2	18	880898	849670	96.45	365648	43.03	402110	1.06844e+06	1
HB140502_1_068	Control 2	19	527946	502341	95.15	206519	41.11	248037	678744	1
HB140502_1_069	Control 2	20	565655	540249	95.51	203323	37.64	286382	852196	1
HB140502_1_070	Control 2	21	657693	629373	95.69	264604	42.04	299999	823231	1
HB140502_1_071	Control 2	22	522003	500554	95.89	183650	36.69	267154	824788	1
HB140502_1_072	Control 2	23	730832	683140	93.47	266989	39.08	349432	1.01268e+06	1
HB140502_1_073	Control 2	24	903769	869922	96.25	378144	43.47	410174	1.0769e+06	1
HB140502_1_074	Control 2	25	847029	818397	96.62	332907	40.68	406020	1.13699e+06	1
HB140502_1_075	Control 2	26	799892	770593	96.34	321050	41.66	374705	1.02658e+06	1
HB140502_1_076	Control 2	27	657172	634855	96.6	254880	40.15	319533	900598	1
HB140502_1_077	Control 2	28	576766	546418	94.74	229736	42.04	265625	715775	1
HB140502_1_078	Control 2	29	709352	683168	96.31	288961	42.3	329624	882743	1
HB140502_1_079	Control 2	30	735528	706336	96.03	276490	39.14	360091	1.04713e+06	1
HB140502_1_080	Control 2	31	732028	702933	96.03	288318	41.02	345430	959609	1
HB140502_1_083	Control 2	32	527108	503049	95.44	203257	40.41	250930	701997	1
HB140502_1_084	Control 2	33	641713	615860	95.97	232912	37.82	327080	969395	1
HB140502_1_085	Control 2	34	724444	695389	95.99	302013	43.43	327719	860172	1
HB140502_1_086	Control 2	35	511472	490089	95.82	213567	43.58	232580	601242	1
HB140502_1_087	Control 2	36	680166	657394	96.65	273072	41.54	322175	880019	1
HB140502_1_088	Control 2	37	641982	620544	96.66	257955	41.57	304354	828338	1
HB140502_1_089	Control 2	38	689100	664551	96.44	262599	39.52	334098	963746	1
HB140502_1_091	Control 2	39	720685	698163	96.87	288112	41.27	342280	941035	1
HB140502_1_092	Control 2	40	733887	708013	96.47	288829	40.79	349836	978887	1
HB140502_1_093	Control 2	41	681607	657278	96.43	259883	39.54	332655	958402	1
HB140502_1_094	Control 2	42	418967	399540	95.36	167391	41.9	195727	526455	1
HB140502_1_095	Control 2	43	648455	625627	96.48	248867	39.78	320153	902797	1
HB140502_2_050	Control 2	44	992278	975339	98.293	510659	52.357	378947	840090	1
HB140502_2_052	Control 2	45	923489	907567	98.276	432516	47.657	389417	945465	1
HB140502_2_053	Control 2	46	537331	421277	78.402	210408	49.945	172210	400460	1
HB140502_2_054	Control 2	47	938959	920735	98.059	462461	50.227	372133	863950	1
HB140502_2_055	Control 2	48	856454	839835	98.06	419603	49.963	341612	795799	1
HB140502_2_056	Control 2	49	970819	952776	98.141	478746	50.247	387003	892987	1
HB140502_2_057	Control 2	50	884490	867310	98.058	411641	47.462	372822	907639	1
HB140502_2_058	Control 2	51	875982	857725	97.916	431736	50.335	347412	801936	1
HB140502_2_059	Control 2	52	805811	791026	98.165	380873	48.149	335261	805295	1
HB140502_2_060	Control 2	53	894559	875504	97.87	422954	48.31	367243	887533	1
HB140502_2_061	Control 2	54	1028082	1010098	98.251	547478	54.2	374246	806543	1
HB140502_2_063	Control 2	55	988813	970166	98.114	500623	51.602	378806	859507	1
HB140502_2_067	Control 2	56	874730	860964	98.426	433532	50.354	354708	805449	1
HB140502_2_068	Control 2	57	971690	953170	98.094	473850	49.713	391272	913217	1
HB140502_2_069	Control 2	58	991259	974690	98.328	471242	48.348	417263	989365	1
HB140502_2_070	Control 2	59	1019003	1000898	98.223	475670	47.524	427738	1.04501e+06	1
HB140502_2_071	Control 2	60	824800	807621	97.917	403486	49.96	330641	765613	1
HB140502_2_072	Control 2	61	860566	843903	98.064	406999	48.228	358521	856837	1
HB140502_2_074	Control 2	62	940843	924253	98.237	450245	48.714	387028	921895	1
HB140502_2_075	Control 2	63	916686	899187	98.091	464057	51.609	353267	797554	1
HB140502_2_078	Control 2	64	984132	966097	98.167	504976	52.27	377967	835073	1
HB140502_2_079	Control 2	65	1004574	984108	97.963	513496	52.179	381847	854662	1
HB140502_2_080	Control 2	66	1075311	1056209	98.224	533342	50.496	424790	982674	1
HB140502_2_082	Control 2	67	928475	912100	98.236	467977	51.308	360719	818589	1
HB140502_2_083	Control 2	68	1050474	1031695	98.212	490764	47.569	445344	1.07846e+06	1
HB140502_2_084	Control 2	69	656646	643811	98.045	319683	49.655	262534	618033	1
HB140502_2_085	Control 2	70	836470	818345	97.833	417961	51.074	326303	739155	1
HB140502_2_086	Control 2	71	869437	852556	98.058	439370	51.536	336310	760525	1
HB140502_2_087	Control 2	72	457478	448264	97.986	207864	46.371	193607	491783	1
HB140502_2_088	Control 2	73	750988	738433	98.328	374169	50.671	302246	681527	1
HB140502_2_089	Control 2	74	982467	965297	98.252	483450	50.083	394792	910205	1
HB140502_2_090	Control 2	75	1064428	1044988	98.174	511538	48.952	435471	1.03304e+06	1
HB140502_2_091	Control 2	76	745460	731270	98.096	367399	50.241	293808	684179	1
HB140502_2_092	Control 2	77	994954	976560	98.151	493490	50.534	390804	906800	1
HB140502_2_093	Control 2	78	704779	692294	98.229	345340	49.883	279530	657766	1
HB140502_2_094	Control 2	79	1090709	1071722	98.259	541580	50.534	430971	993521	1
HB140502_2_095	Control 2	80	609340	597381	98.037	315030	52.735	229035	505761	1
HB150318_1_002	Control 3	1	2940505	2862932	97.36	1334661	46.62	1286872	3.15244e+06	1
HB150318_1_003	Control 3	2	884848	835095	94.38	401546	48.08	359561	863517	1
HB150318_1_006	Control 3	3	867021	811973	93.65	481090	59.25	269961	534950	1
HB150318_1_007	Control 3	4	716354	668253	93.29	314566	47.07	292610	718594	1
HB150318_1_009	Control 3	5	503729	467238	92.76	230891	49.42	198717	456756	1
HB150318_1_011	Control 3	6	561902	524858	93.41	241710	46.05	237964	588877	1
HB150318_1_012	Control 3	7	599880	554175	92.38	268773	48.5	233930	563907	1
HB150318_1_017	Control 3	8	540596	494198	91.42	239724	48.51	210614	499522	1
HB150318_1_019	Control 3	9	11704194	11503532	98.29	5658360	49.19	4956705	1.14916e+07	1
HB150318_1_020	Control 3	10	810931	770108	94.97	375907	48.81	328849	772902	1
HB150318_1_021	Control 3	11	770555	732829	95.1	361356	49.31	308149	718681	1
HB150318_1_022	Control 3	12	808654	768482	95.03	356203	46.35	345929	849518	1
HB150318_1_025	Control 3	13	912310	849529	93.12	413787	48.71	361889	856487	1
HB150318_1_026	Control 3	14	999094	941742	94.26	445718	47.33	415967	1.00398e+06	1
HB150318_1_028	Control 3	15	565844	526234	93	244642	46.49	232609	577760	1
HB150318_1_030	Control 3	16	671248	625869	93.24	300410	48	268168	647431	1
HB150318_1_032	Control 3	17	423425	385145	90.96	180515	46.87	170859	418117	1
HB150318_1_034	Control 3	18	693457	659039	95.04	289333	43.9	314154	806189	1
HB150318_1_038	Control 3	19	742737	696606	93.79	309520	44.43	324272	834885	1
HB150318_1_042	Control 3	20	1071345	1016446	94.88	504316	49.62	420885	986612	1
HB150318_1_043	Control 3	21	1119853	1064174	95.03	529972	49.8	439070	1.02565e+06	1
HB150318_1_044	Control 3	22	693576	656726	94.69	295341	44.97	293652	771493	1
HB150318_1_046	Control 3	23	837703	804553	96.04	380067	47.24	355909	859728	1
HB150318_1_047	Control 3	24	809039	770754	95.27	357448	46.38	347319	855498	1
HB150318_1_052	Control 3	25	681674	644731	94.58	288683	44.78	296486	761521	1
HB150318_1_055	Control 3	26	898939	833529	92.72	406585	48.78	355613	837149	1
HB150318_1_056	Control 3	27	918068	875243	95.34	450230	51.44	350867	790285	1
HB150318_1_057	Control 3	28	1489947	1433312	96.2	679046	47.38	629049	1.5296e+06	1
HB150318_1_059	Control 3	29	947191	903839	95.42	450684	49.86	374118	868685	1
HB150318_1_061	Control 3	30	864905	778347	89.99	396892	50.99	316743	714501	1
HB150318_1_064	Control 3	31	696340	640887	92.04	330875	51.63	256638	573958	1
HB150318_1_065	Control 3	32	905039	845374	93.41	426347	50.43	348624	793222	1
HB150318_1_067	Control 3	33	691030	650341	94.11	318623	48.99	278168	648201	1
HB150318_1_068	Control 3	34	873645	830356	95.05	398750	48.02	364120	863427	1
HB150318_1_070	Control 3	35	745074	711123	95.44	318398	44.77	330671	842772	1
HB150318_1_071	Control 3	36	634912	599150	94.37	267033	44.57	278417	712055	1
HB150318_1_076	Control 3	37	475577	437371	91.97	229472	52.47	169946	377301	1
HB150318_1_077	Control 3	38	900532	850199	94.41	397412	46.74	375522	927137	1
HB150318_1_079	Control 3	39	897449	856959	95.49	405444	47.31	378360	913119	1
HB150318_1_080	Control 3	40	741131	704457	95.05	291062	41.32	341535	963936	1
HB150318_1_081	Control 3	41	635787	591402	93.02	284275	48.07	256230	609551	1
HB150318_1_082	Control 3	42	1011653	964732	95.36	483028	50.07	401313	921795	1
HB150318_1_084	Control 3	43	766724	733218	95.63	333516	45.49	333586	842714	1
HB150318_1_085	Control 3	44	1010408	942820	93.31	457154	48.49	404879	959835	1
HB150318_1_090	Control 3	45	1060306	1007542	95.02	507041	50.32	411727	951969	1
HB150318_1_092	Control 3	46	917731	871530	94.97	414842	47.6	379381	919014	1
HB150318_1_094	Control 3	47	1022141	974574	95.35	491083	50.39	398274	916497	1
HB150318_1_095	Control 3	48	740681	708685	95.68	338611	47.78	310345	739833	1
HB150318_2_002	Control 3	49	1516413	1473338	97.16	815512	55.35	536097	1.13612e+06	1
HB150318_2_003	Control 3	50	987283	957172	96.95	545344	56.97	332061	689440	1
HB150318_2_005	Control 3	51	1396392	1357820	97.24	743456	54.75	499180	1.07205e+06	1
HB150318_2_008	Control 3	52	1413942	1378646	97.5	762015	55.27	500000	1.0658e+06	1
HB150318_2_009	Control 3	53	1301751	1268752	97.47	684226	53.93	474216	1.03674e+06	1
HB150318_2_011	Control 3	54	1136112	1104214	97.19	579439	52.48	431486	956939	1
HB150318_2_012	Control 3	55	1492779	1410321	94.48	765633	54.29	526634	1.13475e+06	1
HB150318_2_013	Control 3	56	2045008	2001331	97.86	1083449	54.14	754299	1.62231e+06	1
HB150318_2_014	Control 3	57	1151388	1121693	97.42	607011	54.12	420002	909419	1
HB150318_2_017	Control 3	58	1056471	1023489	96.88	551923	53.93	384991	836194	1
HB150318_2_019	Control 3	59	1294266	1258520	97.24	703162	55.87	449121	948561	1
HB150318_2_020	Control 3	60	1073252	1044966	97.36	524959	50.24	426783	990585	1
HB150318_2_022	Control 3	61	1284103	1248856	97.26	665321	53.27	475686	1.04899e+06	1
HB150318_2_023	Control 3	62	1283043	1248732	97.33	707941	56.69	435546	911636	1
HB150318_2_024	Control 3	63	1173001	1096076	93.44	616362	56.23	390344	814725	1
HB150318_2_026	Control 3	64	670700	647296	96.51	361528	55.85	233343	487782	1
HB150318_2_027	Control 3	65	557531	535552	96.06	291368	54.41	200167	427294	1
HB150318_2_029	Control 3	66	811790	779313	96	436240	55.98	280615	586468	1
HB150318_2_031	Control 3	67	1362862	1328003	97.44	715666	53.89	497546	1.08503e+06	1
HB150318_2_035	Control 3	68	948251	920204	97.04	498978	54.22	342283	741944	1
HB150318_2_036	Control 3	69	1524507	1474039	96.69	823000	55.83	527890	1.11408e+06	1
HB150318_2_039	Control 3	70	1093338	1063563	97.28	570317	53.62	404646	880271	1
HB150318_2_040	Control 3	71	1086913	1052596	96.84	556298	52.85	408591	897193	1
HB150318_2_041	Control 3	72	1239102	1202244	97.03	650601	54.12	451269	974705	1
HB150318_2_042	Control 3	73	1281188	1237254	96.57	677342	54.75	453018	978228	1
HB150318_2_043	Control 3	74	988162	960072	97.16	516007	53.75	359085	788600	1
HB150318_2_044	Control 3	75	1032706	1004719	97.29	545974	54.34	372868	805668	1
HB150318_2_046	Control 3	76	1064848	1037328	97.42	541724	52.22	411358	907722	1
HB150318_2_047	Control 3	77	1269836	1234917	97.25	643102	52.08	484704	1.08895e+06	1
HB150318_2_049	Control 3	78	1097293	1067765	97.31	579746	54.3	398863	859354	1
HB150318_2_051	Control 3	79	602286	584217	97	242727	41.55	290924	790314	1
HB150318_2_053	Control 3	80	1099650	1065181	96.87	567726	53.3	409688	891641	1
HB150318_2_054	Control 3	81	770614	722841	93.8	393726	54.47	272539	577132	1
HB150318_2_056	Control 3	82	1217971	1188250	97.56	632182	53.2	457973	999965	1
HB150318_2_057	Control 3	83	944362	918285	97.24	500480	54.5	341319	731946	1
HB150318_2_058	Control 3	84	937241	910598	97.16	478511	52.55	356044	785383	1
HB150318_2_061	Control 3	85	1083436	1052871	97.18	578784	54.97	387473	822100	1
HB150318_2_062	Control 3	86	1025561	991941	96.72	541079	54.55	366732	789568	1
HB150318_2_063	Control 3	87	1034615	1004171	97.06	534265	53.2	386920	844036	1
HB150318_2_064	Control 3	88	646622	617500	95.5	340183	55.09	225275	480253	1
HB150318_2_066	Control 3	89	1008553	969356	96.11	544036	56.12	343894	722356	1
HB150318_2_067	Control 3	90	1156288	1128042	97.56	598481	53.05	431366	953821	1
HB150318_2_070	Control 3	91	1166926	1136136	97.36	606710	53.4	430517	946217	1
HB150318_2_073	Control 3	92	864652	837732	96.89	446084	53.25	320478	702043	1
HB150318_2_074	Control 3	93	1066368	1034784	97.04	561194	54.23	389504	835353	1
HB150318_2_075	Control 3	94	1071627	1040257	97.07	573657	55.15	382332	809442	1
HB150318_2_077	Control 3	95	1190093	1154533	97.01	634586	54.96	420839	905071	1
HB150318_2_078	Control 3	96	949117	919877	96.92	495412	53.86	348474	751286	1
HB150318_2_079	Control 3	97	1230654	1200392	97.54	655341	54.59	446856	954309	1
HB150318_2_080	Control 3	98	1156652	1126699	97.41	630904	56	399605	844981	1
HB150318_2_083	Control 3	99	1115222	1074232	96.32	605513	56.37	379520	794883	1
HB150318_2_084	Control 3	100	767580	741254	96.57	396071	53.43	280574	616993	1
HB150318_2_086	Control 3	101	1095897	1067355	97.4	588568	55.14	391854	833049	1
HB150318_2_087	Control 3	102	733430	712696	97.17	375008	52.62	278754	612837	1
HB150318_2_088	Control 3	103	980785	954704	97.34	506637	53.07	367493	807336	1
HB150318_2_089	Control 3	104	856477	830269	96.94	451939	54.43	310170	664370	1
HB150318_2_090	Control 3	105	937519	910443	97.11	494397	54.3	340736	730891	1
HB150318_2_091	Control 3	106	1057819	1029743	97.35	540809	52.52	394688	889531	1
HB150318_2_092	Control 3	107	922428	898431	97.4	475748	52.95	344801	763758	1
HB150318_2_093	Control 3	108	989382	962417	97.27	527878	54.85	354765	756218	1
HB140415_3_051	Control 4	1	555341	496036	89.32	275241	55.49	180139	381671	1
HB140415_3_052	Control 4	2	1063738	1031458	96.97	551453	53.46	394938	858584	1
HB140415_3_054	Control 4	3	710464	684609	96.36	360983	52.73	265294	590144	1
HB140415_3_055	Control 4	4	613068	589198	96.11	303537	51.52	233167	532404	1
HB140415_3_056	Control 4	5	1482903	1437594	96.94	787200	54.76	535167	1.13938e+06	1
HB140415_3_057	Control 4	6	452815	432882	95.6	216759	50.07	178299	414796	1
HB140415_3_058	Control 4	7	227529	219143	96.31	66966	30.56	130970	479406	1
HB140415_3_059	Control 4	8	1182126	1149956	97.28	654069	56.88	399301	835569	1
HB140415_3_060	Control 4	9	1014194	983471	96.97	533828	54.28	345218	805752	1
HB140415_3_061	Control 4	10	1030364	995192	96.59	593561	59.64	325668	645374	1
HB140415_3_063	Control 4	11	739386	717765	97.08	385021	53.64	281065	594971	1
HB140415_3_064	Control 4	12	519183	497344	95.79	244322	49.13	208736	496292	1
HB140415_3_066	Control 4	13	1159220	1126457	97.17	594297	52.76	436573	965719	1
HB140415_3_067	Control 4	14	1155611	1122239	97.11	637732	56.83	400161	816585	1
HB140415_3_068	Control 4	15	1394736	1356540	97.26	687100	50.65	553196	1.26725e+06	1
HB140415_3_069	Control 4	16	910670	884388	97.11	440536	49.81	367164	854795	1
HB140415_3_070	Control 4	17	1271535	1239716	97.5	673393	54.32	464629	1.00061e+06	1
HB140415_3_071	Control 4	18	1553578	1515037	97.52	878963	58.02	501010	1.05915e+06	1
HB140415_3_072	Control 4	19	1224138	1185988	96.88	751595	63.37	317458	668637	1
HB140415_3_073	Control 4	20	1340994	1304583	97.28	758488	58.14	449995	900307	1
HB140415_3_074	Control 4	21	1717364	1668830	97.17	1161251	69.58	400820	702454	1
HB140415_3_076	Control 4	22	1034151	1003973	97.08	584633	58.23	342911	692850	1
HB140415_3_078	Control 4	23	1005952	970992	96.52	525617	54.13	367155	788508	1
HB140415_3_079	Control 4	24	1035016	1004161	97.02	534263	53.2	388936	846058	1
HB140415_3_080	Control 4	25	1122865	1083273	96.47	596469	55.06	398072	850416	1
HB140415_3_081	Control 4	26	862198	828468	96.09	462284	55.8	292242	632278	1
HB140415_3_082	Control 4	27	619188	598083	96.59	294124	49.18	248330	594242	1
HB140415_3_083	Control 4	28	710374	685747	96.53	352872	51.46	262979	624814	1
HB140415_3_085	Control 4	29	1024729	972680	94.92	592757	60.94	309142	602231	1
HB140415_3_086	Control 4	30	1361697	1316616	96.69	940141	71.41	289471	511443	1
HB140415_3_087	Control 4	31	446375	427334	95.73	226125	52.92	168338	365562	1
HB140415_3_088	Control 4	32	786143	761072	96.81	387680	50.94	308012	703188	1
HB140415_3_089	Control 4	33	1176893	1134111	96.36	629810	55.53	417109	870630	1
HB140415_3_090	Control 4	34	1137479	1100443	96.74	594039	53.98	416985	899364	1
HB140415_3_091	Control 4	35	850405	818453	96.24	455280	55.63	294562	627699	1
HB140415_3_092	Control 4	36	1269482	1227172	96.67	658613	53.67	463747	1.01569e+06	1
HB140415_3_093	Control 4	37	1024577	990907	96.71	509293	51.4	394820	901695	1
HB140415_3_094	Control 4	38	1400271	1356864	96.9	738015	54.39	500395	1.09002e+06	1
HB140415_3_095	Control 4	39	1743028	1702220	97.66	892581	52.44	650006	1.48324e+06	1
HB140415_4_050	Control 4	40	999879	982008	98.213	523363	53.295	364388	823378	1
HB140415_4_051	Control 4	41	879836	852147	96.853	443029	51.99	328414	754895	1
HB140415_4_053	Control 4	42	432437	423855	98.015	209200	49.357	170757	417128	1
HB140415_4_055	Control 4	43	497366	487869	98.091	254823	52.232	185863	427861	1
HB140415_4_056	Control 4	44	803614	764507	95.134	379663	49.661	308405	742018	1
HB140415_4_057	Control 4	45	1043953	1024807	98.166	524456	51.176	398355	935588	1
HB140415_4_058	Control 4	46	954445	937638	98.239	463271	49.408	383747	919712	1
HB140415_4_059	Control 4	47	815439	800270	98.14	375072	46.868	343550	870854	1
HB140415_4_061	Control 4	48	438770	430817	98.187	224647	52.144	165918	378619	1
HB140415_4_062	Control 4	49	950378	916731	96.46	469538	51.219	357751	836636	1
HB140415_4_064	Control 4	50	974491	958625	98.372	491453	51.266	379042	873389	1
HB140415_4_067	Control 4	51	798545	784326	98.219	385501	49.151	318374	776796	1
HB140415_4_069	Control 4	52	1173098	1152615	98.254	575860	49.961	464307	1.10777e+06	1
HB140415_4_073	Control 4	53	960352	944304	98.329	477826	50.601	374901	883499	1
HB140415_4_074	Control 4	54	898790	882619	98.201	449735	50.955	346554	814419	1
HB140415_4_075	Control 4	55	1013107	985186	97.244	507405	51.503	382430	884760	1
HB140415_4_076	Control 4	56	680025	666887	98.068	327781	49.151	272239	660955	1
HB140415_4_077	Control 4	57	817413	803170	98.258	408813	50.9	312846	743702	1
HB140415_4_078	Control 4	58	638377	626260	98.102	321015	51.259	243505	569664	1
HB140415_4_079	Control 4	59	401953	394481	98.141	191448	48.532	162653	402415	1
HB140415_4_080	Control 4	60	787502	772575	98.105	401154	51.924	294721	684760	1
HB140415_4_081	Control 4	61	850744	835612	98.221	423616	50.695	328742	778073	1
HB140415_4_082	Control 4	62	909063	893631	98.302	458104	51.263	351088	813643	1
HB140415_4_083	Control 4	63	724635	712331	98.302	367183	51.547	276246	642588	1
HB140415_4_085	Control 4	64	871502	856959	98.331	447442	52.213	328171	753117	1
HB140415_4_086	Control 4	65	727330	714698	98.263	369002	51.63	277158	642058	1
HB140415_4_087	Control 4	66	593920	581557	97.918	278824	47.944	243579	605444	1
HB140415_4_088	Control 4	67	624618	614953	98.453	318193	51.743	251912	550373	1
HB140415_4_089	Control 4	68	633865	621119	97.989	312560	50.322	246581	586620	1
HB140415_4_090	Control 4	69	843134	828215	98.231	413713	49.952	332241	795447	1
HB140415_4_093	Control 4	70	660876	648950	98.195	330774	50.971	256353	595989	1
HB140415_4_094	Control 4	71	757943	745008	98.293	374241	50.233	296625	707831	1
HB140415_4_095	Control 4	72	1020762	1002284	98.19	514891	51.372	390209	911522	1
HB150318_10_002	Control 5	1	1374513	1348587	98.11	1035932	76.82	225006	390498	1
HB150318_10_003	Control 5	2	1016392	996357	98.03	732760	73.54	194786	343330	1
HB150318_10_004	Control 5	3	1517266	1489556	98.17	1141903	76.66	245790	435213	1
HB150318_10_005	Control 5	4	1242119	1210107	97.42	886642	73.27	243896	424119	1
HB150318_10_006	Control 5	5	1140417	1117248	97.97	847979	75.9	193171	340174	1
HB150318_10_010	Control 5	6	1292414	1268796	98.17	947307	74.66	235764	413499	1
HB150318_10_011	Control 5	7	1227854	1203068	97.98	906486	75.35	215105	377280	1
HB150318_10_014	Control 5	8	1312885	1287842	98.09	935606	72.65	262824	466294	1
HB150318_10_015	Control 5	9	1007036	987071	98.02	708546	71.78	205740	371418	1
HB150318_10_016	Control 5	10	1251166	1221858	97.66	893424	73.12	244131	429946	1
HB150318_10_017	Control 5	11	1417773	1391010	98.11	1049927	75.48	246039	432863	1
HB150318_10_018	Control 5	12	986771	966983	97.99	710435	73.47	186771	333713	1
HB150318_10_019	Control 5	13	1179031	1155738	98.02	883124	76.41	195502	341049	1
HB150318_10_020	Control 5	14	915413	895964	97.88	643272	71.8	186641	336695	1
HB150318_10_021	Control 5	15	978176	958507	97.99	701501	73.19	190514	336657	1
HB150318_10_022	Control 5	16	1068282	1047315	98.04	772866	73.79	200366	356711	1
HB150318_10_025	Control 5	17	855791	838575	97.99	628760	74.98	153037	268051	1
HB150318_10_026	Control 5	18	866711	849412	98	611065	71.94	177405	316773	1
HB150318_10_028	Control 5	19	1070934	1051620	98.2	746965	71.03	231379	410964	1
HB150318_10_030	Control 5	20	1448801	1418794	97.93	1046634	73.77	274629	484154	1
HB150318_10_031	Control 5	21	650791	636009	97.73	438089	68.88	147876	274720	1
HB150318_10_032	Control 5	22	1308191	1282834	98.06	927106	72.27	264159	471942	1
HB150318_10_035	Control 5	23	937173	916080	97.75	666351	72.74	185582	329016	1
HB150318_10_036	Control 5	24	870762	852599	97.91	620669	72.8	171797	304847	1
HB150318_10_038	Control 5	25	1121291	1101332	98.22	822763	74.71	208108	358145	1
HB150318_10_042	Control 5	26	1239149	1211869	97.8	860965	71.04	265987	474165	1
HB150318_10_043	Control 5	27	1149415	1125644	97.93	832563	73.96	215675	379876	1
HB150318_10_044	Control 5	28	1110023	1087381	97.96	810351	74.52	203883	355719	1
HB150318_10_046	Control 5	29	1176566	1153724	98.06	831502	72.07	239142	427576	1
HB150318_10_047	Control 5	30	671002	652018	97.17	473951	72.69	130736	234600	1
HB150318_10_050	Control 5	31	1153933	1116899	96.79	817688	73.21	223033	392118	1
HB150318_10_051	Control 5	32	1058139	1031610	97.49	769818	74.62	190558	335915	1
HB150318_10_053	Control 5	33	965970	946794	98.01	623508	65.85	248261	469454	1
HB150318_10_054	Control 5	34	1153924	1130387	97.96	834103	73.79	218250	383956	1
HB150318_10_055	Control 5	35	1182810	1160351	98.1	883271	76.12	197412	347881	1
HB150318_10_056	Control 5	36	962583	943347	98	708722	75.13	170088	299513	1
HB150318_10_058	Control 5	37	1358258	1330923	97.99	999096	75.07	237645	423595	1
HB150318_10_062	Control 5	38	1050706	1019003	96.98	749701	73.57	198889	351494	1
HB150318_10_063	Control 5	39	810162	793752	97.97	579061	72.95	156920	281586	1
HB150318_10_065	Control 5	40	1199920	1177768	98.15	884037	75.06	216702	374093	1
HB150318_10_066	Control 5	41	1162879	1139829	98.02	850667	74.63	211270	372078	1
HB150318_10_067	Control 5	42	880648	863480	98.05	620809	71.9	182842	323498	1
HB150318_10_068	Control 5	43	800857	784256	97.93	581568	74.16	147692	261575	1
HB150318_10_069	Control 5	44	905305	885569	97.82	654150	73.87	167815	299823	1
HB150318_10_070	Control 5	45	795271	774955	97.45	563541	72.72	152975	278153	1
HB150318_10_072	Control 5	46	739168	724851	98.06	524899	72.41	148089	264391	1
HB150318_10_073	Control 5	47	1152602	1128622	97.92	858845	76.1	196115	339468	1
HB150318_10_074	Control 5	48	1128424	1106314	98.04	855809	77.36	177551	310098	1
HB150318_10_075	Control 5	49	658387	645380	98.02	495598	76.79	109843	187374	1
HB150318_10_076	Control 5	50	830925	815046	98.09	597435	73.3	158507	284065	1
HB150318_10_079	Control 5	51	1057016	1036884	98.1	778541	75.08	189356	329861	1
HB150318_10_081	Control 5	52	7249042	7134501	98.42	4988513	69.92	1668472	2.95926e+06	1
HB150318_10_082	Control 5	53	936131	918281	98.09	692387	75.4	164141	287240	1
HB150318_10_083	Control 5	54	649533	636734	98.03	470971	73.97	121767	214475	1
HB150318_10_084	Control 5	55	787464	772165	98.06	573881	74.32	144217	255410	1
HB150318_10_088	Control 5	56	1146762	1125622	98.16	863502	76.71	190277	327233	1
HB150318_10_091	Control 5	57	648906	635530	97.94	462763	72.82	127273	227024	1
HB150318_10_092	Control 5	58	531273	519587	97.8	365576	70.36	115765	209319	1
HB150318_10_093	Control 5	59	647227	633643	97.9	434269	68.54	151038	279034	1
HB150318_9_002	Control 5	60	871842	808022	92.68	329126	40.73	402621	1.12545e+06	1
HB150318_9_003	Control 5	61	374415	318720	85.12	133439	41.87	155493	421630	1
HB150318_9_004	Control 5	62	728503	661048	90.74	279641	42.3	315613	860565	1
HB150318_9_005	Control 5	63	738680	678021	91.79	276801	40.82	332390	940666	1
HB150318_9_007	Control 5	64	673017	615703	91.48	245895	39.94	308048	885740	1
HB150318_9_008	Control 5	65	875516	817048	93.32	315454	38.61	418989	1.2481e+06	1
HB150318_9_010	Control 5	66	608130	556304	91.48	212314	38.17	287268	862953	1
HB150318_9_012	Control 5	67	1071162	998628	93.23	446682	44.73	456475	1.17813e+06	1
HB150318_9_014	Control 5	68	938003	877986	93.6	345142	39.31	447418	1.2997e+06	1
HB150318_9_015	Control 5	69	1202773	1124047	93.45	528758	47.04	492636	1.20983e+06	1
HB150318_9_016	Control 5	70	881418	809573	91.85	351490	43.42	382303	1.00966e+06	1
HB150318_9_018	Control 5	71	909098	844500	92.89	340492	40.32	418829	1.19492e+06	1
HB150318_9_019	Control 5	72	998968	927595	92.86	418563	45.12	425151	1.07775e+06	1
HB150318_9_020	Control 5	73	955220	888709	93.04	372486	41.91	429889	1.17994e+06	1
HB150318_9_021	Control 5	74	765627	706414	92.27	297599	42.13	342337	926587	1
HB150318_9_022	Control 5	75	1102437	1034230	93.81	441330	42.67	490523	1.32814e+06	1
HB150318_9_023	Control 5	76	818154	757204	92.55	322310	42.57	364023	974889	1
HB150318_9_024	Control 5	77	945566	875688	92.61	378388	43.21	417035	1.10208e+06	1
HB150318_9_025	Control 5	78	796951	731479	91.78	304076	41.57	355843	984734	1
HB150318_9_027	Control 5	79	963255	888750	92.27	371725	41.83	437531	1.18579e+06	1
HB150318_9_028	Control 5	80	1207403	1122602	92.98	510692	45.49	507701	1.28796e+06	1
HB150318_9_029	Control 5	81	767663	701079	91.33	289713	41.32	344996	950719	1
HB150318_9_030	Control 5	82	751617	684089	91.02	306895	44.86	315043	802932	1
HB150318_9_031	Control 5	83	844382	780973	92.49	319997	40.97	389211	1.0771e+06	1
HB150318_9_032	Control 5	84	726792	680730	93.66	252473	37.09	362984	1.1094e+06	1
HB150318_9_033	Control 5	85	853474	794147	93.05	329071	41.44	383958	1.07495e+06	1
HB150318_9_037	Control 5	86	798925	740017	92.63	269724	36.45	392401	1.23588e+06	1
HB150318_9_038	Control 5	87	959732	882772	91.98	363109	41.13	430013	1.20861e+06	1
HB150318_9_039	Control 5	88	1016225	941827	92.68	398434	42.3	452704	1.23061e+06	1
HB150318_9_040	Control 5	89	1328152	1241602	93.48	586613	47.25	539160	1.32346e+06	1
HB150318_9_041	Control 5	90	918115	841296	91.63	348630	41.44	413831	1.13753e+06	1
HB150318_9_042	Control 5	91	869641	795852	91.52	340821	42.82	379872	1.01418e+06	1
HB150318_9_045	Control 5	92	942018	878369	93.24	358118	40.77	434090	1.22267e+06	1
HB150318_9_048	Control 5	93	886097	825849	93.2	332521	40.26	412007	1.1711e+06	1
HB150318_9_049	Control 5	94	915423	846243	92.44	349492	41.3	415193	1.14915e+06	1
HB150318_9_050	Control 5	95	1059087	987477	93.24	413429	41.87	482287	1.31438e+06	1
HB150318_9_052	Control 5	96	601255	547858	91.12	201219	36.73	290066	906459	1
HB150318_9_053	Control 5	97	679043	615938	90.71	248154	40.29	311004	874467	1
HB150318_9_054	Control 5	98	524713	455749	86.86	200369	43.96	209131	553274	1
HB150318_9_056	Control 5	99	1035250	967856	93.49	402605	41.6	468283	1.29806e+06	1
HB150318_9_057	Control 5	100	860695	797863	92.7	349604	43.82	374045	975463	1
HB150318_9_058	Control 5	101	642681	581789	90.53	227976	39.19	295221	863989	1
HB150318_9_060	Control 5	102	893229	832489	93.2	334524	40.18	418578	1.18543e+06	1
HB150318_9_062	Control 5	103	531290	459497	86.49	188862	41.1	224679	630466	1
HB150318_9_063	Control 5	104	806754	738016	91.48	313324	42.45	355029	954269	1
HB150318_9_065	Control 5	105	1035835	943482	91.08	438326	46.46	416582	1.03526e+06	1
HB150318_9_066	Control 5	106	789261	712700	90.3	308400	43.27	338098	893318	1
HB150318_9_067	Control 5	107	553021	505233	91.36	202140	40.01	254620	724336	1
HB150318_9_069	Control 5	108	617748	561405	90.88	230216	41.01	278747	772472	1
HB150318_9_070	Control 5	109	569929	519419	91.14	215351	41.46	258492	701266	1
HB150318_9_073	Control 5	110	647562	566707	87.51	229604	40.52	278739	796353	1
HB150318_9_074	Control 5	111	1191069	1111341	93.31	479358	43.13	527409	1.40059e+06	1
HB150318_9_076	Control 5	112	759195	694137	91.43	271623	39.13	353575	1.03521e+06	1
HB150318_9_077	Control 5	113	1041088	962359	92.44	406841	42.28	461678	1.25833e+06	1
HB150318_9_078	Control 5	114	1044226	970825	92.97	399943	41.2	474475	1.32586e+06	1
HB150318_9_079	Control 5	115	831425	769010	92.49	328434	42.71	365492	988568	1
HB150318_9_080	Control 5	116	840117	774300	92.17	308212	39.81	389095	1.1205e+06	1
HB150318_9_081	Control 5	117	756995	699724	92.43	283050	40.45	348606	987489	1
HB150318_9_082	Control 5	118	786276	728606	92.67	303629	41.67	352859	974880	1
HB150318_9_083	Control 5	119	875242	804619	91.93	358404	44.54	367900	953879	1
HB150318_9_086	Control 5	120	1144194	1058205	92.48	479146	45.28	481235	1.22203e+06	1
HB150318_9_087	Control 5	121	1255801	1171608	93.3	532330	45.44	527831	1.34377e+06	1
HB150318_9_089	Control 5	122	1271326	1181537	92.94	548710	46.44	519925	1.30027e+06	1
HB150318_9_090	Control 5	123	775083	699740	90.28	288684	41.26	340191	955436	1
HB150318_9_091	Control 5	124	724489	656782	90.65	272042	41.42	321919	885413	1
HB150318_9_092	Control 5	125	783498	717948	91.63	290275	40.43	357594	1.01287e+06	1
HB150318_9_093	Control 5	126	782713	714765	91.32	305182	42.7	339620	916673	1
HB150318_9_094	Control 5	127	637113	576698	90.52	242059	41.97	277486	761613	1
HB150318_9_095	Control 5	128	1107834	1029031	92.89	466330	45.32	463879	1.18824e+06	1
HB150318_5_003	Control 6	1	995465	940093	94.44	447656	47.62	406647	978345	1
HB150318_5_004	Control 6	2	1158923	1103392	95.21	507755	46.02	498687	1.23083e+06	1
HB150318_5_005	Control 6	3	975605	919289	94.23	433117	47.11	401712	976361	1
HB150318_5_006	Control 6	4	1013612	958302	94.54	415292	43.34	453207	1.1895e+06	1
HB150318_5_008	Control 6	5	1116335	1055921	94.59	468114	44.33	487873	1.26456e+06	1
HB150318_5_010	Control 6	6	1199548	1131330	94.31	531132	46.95	498367	1.21532e+06	1
HB150318_5_013	Control 6	7	931298	881408	94.64	419745	47.62	381855	918924	1
HB150318_5_014	Control 6	8	522691	480054	91.84	215109	44.81	220978	560839	1
HB150318_5_016	Control 6	9	476522	435348	91.36	187431	43.05	208059	547571	1
HB150318_5_020	Control 6	10	930770	878120	94.34	384814	43.82	417361	1.07219e+06	1
HB150318_5_021	Control 6	11	1025539	972018	94.78	408424	42.02	469471	1.27219e+06	1
HB150318_5_023	Control 6	12	1080596	1018548	94.26	440140	43.21	486036	1.27467e+06	1
HB150318_5_024	Control 6	13	885473	828382	93.55	345988	41.77	402856	1.09581e+06	1
HB150318_5_027	Control 6	14	1063906	1019409	95.82	443329	43.49	486051	1.25898e+06	1
HB150318_5_031	Control 6	15	1282905	1223226	95.35	563359	46.06	548062	1.36323e+06	1
HB150318_5_033	Control 6	16	1094825	1033435	94.39	470713	45.55	465531	1.17113e+06	1
HB150318_5_034	Control 6	17	645732	601981	93.22	284132	47.2	265724	637617	1
HB150318_5_036	Control 6	18	883389	831725	94.15	346516	41.66	408382	1.11086e+06	1
HB150318_5_037	Control 6	19	1098570	1050513	95.63	472069	44.94	484222	1.22309e+06	1
HB150318_5_038	Control 6	20	1040499	991765	95.32	472703	47.66	430034	1.03418e+06	1
HB150318_5_040	Control 6	21	492113	446704	90.77	191711	42.92	211166	566839	1
HB150318_5_042	Control 6	22	929203	884155	95.15	365415	41.33	437311	1.19753e+06	1
HB150318_5_043	Control 6	23	1308788	1246371	95.23	602745	48.36	531107	1.25937e+06	1
HB150318_5_045	Control 6	24	535747	488678	91.21	207825	42.53	236946	628972	1
HB150318_5_046	Control 6	25	645993	592268	91.68	255470	43.13	282319	740631	1
HB150318_5_048	Control 6	26	1007003	946239	93.97	405124	42.81	449785	1.19984e+06	1
HB150318_5_049	Control 6	27	694913	653548	94.05	290551	44.46	304267	777419	1
HB150318_5_050	Control 6	28	624627	583260	93.38	245593	42.11	282689	757760	1
HB150318_5_051	Control 6	29	978817	935826	95.61	403779	43.15	447374	1.17513e+06	1
HB150318_5_052	Control 6	30	633795	597895	94.34	236847	39.61	305718	870616	1
HB150318_5_053	Control 6	31	597134	556020	93.11	241200	43.38	260169	690367	1
HB150318_5_055	Control 6	32	682662	645820	94.6	257988	39.95	327305	921466	1
HB150318_5_056	Control 6	33	1006781	950508	94.41	443836	46.69	420220	1.02937e+06	1
HB150318_5_059	Control 6	34	714460	667958	93.49	260767	39.04	340301	991787	1
HB150318_5_060	Control 6	35	803536	745783	92.81	298936	40.08	375990	1.06183e+06	1
HB150318_5_061	Control 6	36	775570	736827	95	337535	45.81	327216	824170	1
HB150318_5_063	Control 6	37	737956	696864	94.43	306902	44.04	324359	840573	1
HB150318_5_064	Control 6	38	962841	917612	95.3	413441	45.06	419491	1.06212e+06	1
HB150318_5_065	Control 6	39	661632	618498	93.48	274570	44.39	288023	735285	1
HB150318_5_066	Control 6	40	1135675	1070774	94.29	526420	49.16	453592	1.05005e+06	1
HB150318_5_067	Control 6	41	846695	792485	93.6	355339	44.84	363664	926420	1
HB150318_5_068	Control 6	42	562269	514070	91.43	222997	43.38	243591	635509	1
HB150318_5_071	Control 6	43	1233392	1171166	94.95	499591	42.66	566318	1.499e+06	1
HB150318_5_072	Control 6	44	772058	715609	92.69	286405	40.02	362432	1.02093e+06	1
HB150318_5_073	Control 6	45	998933	952049	95.31	406867	42.74	456476	1.21386e+06	1
HB150318_5_074	Control 6	46	1250855	1193952	95.45	529562	44.35	552436	1.4213e+06	1
HB150318_5_076	Control 6	47	1049274	1000499	95.35	436384	43.62	476957	1.23218e+06	1
HB150318_5_078	Control 6	48	858532	805542	93.83	363286	45.1	369498	929886	1
HB150318_5_079	Control 6	49	869750	828984	95.31	345374	41.66	409002	1.10661e+06	1
HB150318_5_080	Control 6	50	740878	700105	94.5	301160	43.02	332880	880221	1
HB150318_5_082	Control 6	51	694569	649966	93.58	272824	41.98	317746	854847	1
HB150318_5_083	Control 6	52	932289	879629	94.35	369112	41.96	426020	1.15719e+06	1
HB150318_5_084	Control 6	53	973766	915038	93.97	373235	40.79	454621	1.26616e+06	1
HB150318_5_085	Control 6	54	1040442	993493	95.49	433845	43.67	462766	1.21781e+06	1
HB150318_5_086	Control 6	55	931757	887378	95.24	393459	44.34	414033	1.06067e+06	1
HB150318_5_087	Control 6	56	954559	908518	95.18	363759	40.04	455387	1.29727e+06	1
HB150318_5_090	Control 6	57	401540	357945	89.14	150059	41.92	176377	470171	1
HB150318_5_091	Control 6	58	614691	569939	92.72	244482	42.9	271416	718878	1
HB150318_5_093	Control 6	59	530641	495210	93.32	183905	37.14	266105	799294	1
HB150318_6_003	Control 6	60	548782	525946	95.84	261019	49.63	219664	505728	1
HB150318_6_005	Control 6	61	1493564	1450504	97.12	737928	50.87	581237	1.33127e+06	1
HB150318_6_006	Control 6	62	1230235	1143969	92.99	544377	47.59	498299	1.19779e+06	1
HB150318_6_007	Control 6	63	1145597	1106400	96.58	542840	49.06	465959	1.08971e+06	1
HB150318_6_008	Control 6	64	1095507	1065515	97.26	516242	48.45	450570	1.07846e+06	1
HB150318_6_013	Control 6	65	1139489	1109735	97.39	539902	48.65	474172	1.1137e+06	1
HB150318_6_015	Control 6	66	756147	728608	96.36	367830	50.48	297909	676646	1
HB150318_6_018	Control 6	67	993826	946565	95.24	437556	46.23	424654	1.04649e+06	1
HB150318_6_019	Control 6	68	1312957	1279290	97.44	587306	45.91	571330	1.43067e+06	1
HB150318_6_020	Control 6	69	754342	730916	96.89	363740	49.76	307620	700710	1
HB150318_6_022	Control 6	70	1359565	1320764	97.15	663552	50.24	536931	1.24072e+06	1
HB150318_6_023	Control 6	71	1310660	1275806	97.34	653802	51.25	507676	1.15201e+06	1
HB150318_6_024	Control 6	72	893004	832497	93.22	403079	48.42	347089	843452	1
HB150318_6_025	Control 6	73	1106239	1074682	97.15	531906	49.49	448019	1.04124e+06	1
HB150318_6_027	Control 6	74	900983	875712	97.2	421994	48.19	380070	896899	1
HB150318_6_029	Control 6	75	1314464	1274082	96.93	628823	49.35	531838	1.24096e+06	1
HB150318_6_030	Control 6	76	1094073	1042570	95.29	515154	49.41	437481	1.01445e+06	1
HB150318_6_031	Control 6	77	1042410	1013801	97.26	490015	48.33	429723	1.02736e+06	1
HB150318_6_032	Control 6	78	1009286	981062	97.2	454718	46.35	435169	1.08159e+06	1
HB150318_6_033	Control 6	79	995939	969450	97.34	474950	48.99	412707	958766	1
HB150318_6_034	Control 6	80	1115272	1082553	97.07	528848	48.85	454741	1.07996e+06	1
HB150318_6_036	Control 6	81	614928	548861	89.26	259746	47.32	234651	578964	1
HB150318_6_039	Control 6	82	1010675	982454	97.21	487659	49.64	411105	946853	1
HB150318_6_040	Control 6	83	1113284	1078860	96.91	533463	49.45	454165	1.04809e+06	1
HB150318_6_041	Control 6	84	901555	870034	96.5	422169	48.52	368768	875303	1
HB150318_6_042	Control 6	85	1085280	1046512	96.43	516518	49.36	437259	1.01927e+06	1
HB150318_6_047	Control 6	86	1205144	1169579	97.05	554214	47.39	507213	1.23188e+06	1
HB150318_6_050	Control 6	87	1264841	1227619	97.06	644255	52.48	480189	1.05624e+06	1
HB150318_6_051	Control 6	88	937602	911154	97.18	457180	50.18	374010	858218	1
HB150318_6_053	Control 6	89	895368	863641	96.46	414772	48.03	369510	885052	1
HB150318_6_055	Control 6	90	1027680	998798	97.19	478979	47.96	426860	1.02617e+06	1
HB150318_6_056	Control 6	91	1076807	1046576	97.19	510644	48.79	443227	1.04297e+06	1
HB150318_6_057	Control 6	92	924412	899011	97.25	419706	46.69	396956	976788	1
HB150318_6_060	Control 6	93	905431	880148	97.21	422495	48	378933	906292	1
HB150318_6_061	Control 6	94	1347595	1311833	97.35	662173	50.48	533440	1.22084e+06	1
HB150318_6_062	Control 6	95	1155349	1126126	97.47	542561	48.18	482607	1.14998e+06	1
HB150318_6_063	Control 6	96	1001874	974979	97.32	471693	48.38	417028	987527	1
HB150318_6_066	Control 6	97	1005539	965460	96.01	489256	50.68	392496	889045	1
HB150318_6_067	Control 6	98	1011839	985595	97.41	480124	48.71	416512	986390	1
HB150318_6_068	Control 6	99	972740	946052	97.26	456062	48.21	405429	965100	1
HB150318_6_069	Control 6	100	1087250	1059416	97.44	490489	46.3	468886	1.16941e+06	1
HB150318_6_073	Control 6	101	744562	720420	96.76	354694	49.23	303705	704913	1
HB150318_6_074	Control 6	102	1015796	988361	97.3	458664	46.41	436151	1.08453e+06	1
HB150318_6_075	Control 6	103	1044365	1016860	97.37	485574	47.75	444109	1.05905e+06	1
HB150318_6_076	Control 6	104	954017	927332	97.2	442352	47.7	402940	968735	1
HB150318_6_078	Control 6	105	1109654	1076668	97.03	533569	49.56	445665	1.03914e+06	1
HB150318_6_079	Control 6	106	1073548	1045076	97.35	530346	50.75	423191	961308	1
HB150318_6_080	Control 6	107	968774	943170	97.36	459829	48.75	403680	943231	1
HB150318_6_081	Control 6	108	853221	830344	97.32	383788	46.22	374730	918350	1
HB150318_6_083	Control 6	109	971475	946279	97.41	441079	46.61	420558	1.03062e+06	1
HB150318_6_084	Control 6	110	1071270	1041995	97.27	503616	48.33	438719	1.05804e+06	1
HB150318_6_085	Control 6	111	977364	949819	97.18	470957	49.58	395966	919064	1
HB150318_6_086	Control 6	112	706499	684650	96.91	332937	48.63	293813	687219	1
HB150318_6_087	Control 6	113	510573	491610	96.29	229417	46.67	217056	532304	1
HB150318_6_088	Control 6	114	807025	782393	96.95	372365	47.59	342715	819506	1
HB150318_6_089	Control 6	115	1022848	992023	96.99	471154	47.49	426191	1.03977e+06	1
HB150318_6_090	Control 6	116	886340	859878	97.01	403918	46.97	384188	922900	1
HB150318_6_091	Control 6	117	836057	812364	97.17	384563	47.34	352692	857850	1
HB150318_6_092	Control 6	118	1077735	1048060	97.25	501088	47.81	450779	1.08651e+06	1
HB150318_6_093	Control 6	119	1503403	1464531	97.41	709425	48.44	620987	1.4792e+06	1
HB150318_6_095	Control 6	120	896214	865299	96.55	419074	48.43	366631	873671	1
HB150723_1_004	Non-neuron AD	1	578171	562619	97.31	151649	26.95	356083	1.48657e+06	1
HB150723_1_005	Non-neuron AD	2	608529	592426	97.35	159984	27	375314	1.56381e+06	1
HB150723_1_006	Non-neuron AD	3	593395	576941	97.23	150685	26.12	370837	1.59531e+06	1
HB150723_1_007	Non-neuron AD	4	613817	597944	97.41	155919	26.08	382908	1.65526e+06	1
HB150723_1_008	Non-neuron AD	5	584942	565614	96.7	148105	26.18	361505	1.55904e+06	1
HB150723_1_009	Non-neuron AD	6	551568	533411	96.71	142011	26.62	339809	1.43724e+06	1
HB150723_1_010	Non-neuron AD	7	527186	512441	97.2	134836	26.31	329509	1.39727e+06	1
HB150723_1_012	Non-neuron AD	8	345238	329488	95.44	74844	22.72	219698	1.08887e+06	1
HB150723_1_014	Non-neuron AD	9	530830	517013	97.4	123591	23.9	342012	1.60697e+06	1
HB150723_1_015	Non-neuron AD	10	428063	413351	96.56	113751	27.52	261339	1.06061e+06	1
HB150723_1_016	Non-neuron AD	11	407879	393826	96.55	102935	26.14	251489	1.08864e+06	1
HB150723_1_023	Non-neuron AD	12	676735	657861	97.21	172713	26.25	415684	1.80328e+06	1
HB150723_1_024	Non-neuron AD	13	362656	348340	96.05	72305	20.76	236247	1.30059e+06	1
HB150723_1_026	Non-neuron AD	14	517414	504199	97.45	125615	24.91	328626	1.48506e+06	1
HB150723_1_028	Non-neuron AD	15	483456	470424	97.3	119957	25.5	306569	1.35438e+06	1
HB150723_1_030	Non-neuron AD	16	548256	530207	96.71	144065	27.17	334764	1.38988e+06	1
HB150723_1_033	Non-neuron AD	17	558292	538333	96.42	132342	24.58	351791	1.62144e+06	1
HB150723_1_034	Non-neuron AD	18	513873	496574	96.63	126699	25.51	322370	1.41264e+06	1
HB150723_1_035	Non-neuron AD	19	491287	477268	97.15	109911	23.03	319036	1.56187e+06	1
HB150723_1_038	Non-neuron AD	20	481696	462064	95.92	126212	27.31	290305	1.20106e+06	1
HB150723_1_042	Non-neuron AD	21	596368	581017	97.43	155822	26.82	366636	1.55461e+06	1
HB150723_1_043	Non-neuron AD	22	624395	607746	97.33	163124	26.84	385931	1.62225e+06	1
HB150723_1_044	Non-neuron AD	23	329846	318440	96.54	76148	23.91	212811	981686	1
HB150723_1_046	Non-neuron AD	24	499629	486278	97.33	118992	24.47	319506	1.47048e+06	1
HB150723_1_047	Non-neuron AD	25	470578	456532	97.02	107496	23.55	303871	1.44501e+06	1
HB150723_1_051	Non-neuron AD	26	527446	509925	96.68	126833	24.87	331937	1.50722e+06	1
HB150723_1_053	Non-neuron AD	27	459314	443060	96.46	109492	24.71	289480	1.3205e+06	1
HB150723_1_054	Non-neuron AD	28	511130	485494	94.98	123986	25.54	312318	1.38585e+06	1
HB150723_1_055	Non-neuron AD	29	476096	461925	97.02	108197	23.42	307322	1.48008e+06	1
HB150723_1_056	Non-neuron AD	30	443158	429874	97	102622	23.87	284436	1.34025e+06	1
HB150723_1_057	Non-neuron AD	31	451528	438510	97.12	103210	23.54	291564	1.3998e+06	1
HB150723_1_058	Non-neuron AD	32	478399	461838	96.54	106472	23.05	308744	1.50951e+06	1
HB150723_1_060	Non-neuron AD	33	368182	356307	96.77	72063	20.22	243695	1.37732e+06	1
HB150723_1_061	Non-neuron AD	34	525895	510227	97.02	136416	26.74	324228	1.36015e+06	1
HB150723_1_062	Non-neuron AD	35	515894	501743	97.26	122024	24.32	329458	1.52061e+06	1
HB150723_1_063	Non-neuron AD	36	406480	393989	96.93	95578	24.26	259737	1.2006e+06	1
HB150723_1_066	Non-neuron AD	37	496551	478565	96.38	124551	26.03	307552	1.33349e+06	1
HB150723_1_067	Non-neuron AD	38	474607	460595	97.05	113405	24.62	297071	1.37322e+06	1
HB150723_1_070	Non-neuron AD	39	351761	340766	96.87	75378	22.12	233035	1.16832e+06	1
HB150723_1_074	Non-neuron AD	40	394641	382609	96.95	82997	21.69	262293	1.35429e+06	1
HB150723_1_075	Non-neuron AD	41	412250	400654	97.19	105017	26.21	257656	1.10164e+06	1
HB150723_1_076	Non-neuron AD	42	351172	340215	96.88	75405	22.16	231455	1.16102e+06	1
HB150723_1_078	Non-neuron AD	43	445110	433020	97.28	109532	25.29	279544	1.24794e+06	1
HB150723_1_079	Non-neuron AD	44	575282	556296	96.7	146889	26.4	354269	1.51803e+06	1
HB150723_1_081	Non-neuron AD	45	378237	366556	96.91	84418	23.03	246007	1.20284e+06	1
HB150723_1_085	Non-neuron AD	46	363534	352556	96.98	81911	23.23	237321	1.13477e+06	1
HB150723_1_087	Non-neuron AD	47	284940	276645	97.09	59480	21.5	188737	987964	1
HB150723_1_089	Non-neuron AD	48	367498	356992	97.14	84159	23.57	237436	1.1276e+06	1
HB150723_1_090	Non-neuron AD	49	346097	335344	96.89	77338	23.06	224437	1.09751e+06	1
HB150723_1_092	Non-neuron AD	50	295447	286096	96.83	56010	19.58	199533	1.15149e+06	1
HB150723_1_094	Non-neuron AD	51	395972	383893	96.95	80032	20.85	263342	1.41803e+06	1
HB150723_2_002	Non-neuron control	1	385411	372164	96.56	58107	15.61	275026	1.9771e+06	1
HB150723_2_003	Non-neuron control	2	394115	381316	96.75	67872	17.8	275285	1.73877e+06	1
HB150723_2_004	Non-neuron control	3	441679	426913	96.66	75566	17.7	305309	1.95792e+06	1
HB150723_2_005	Non-neuron control	4	416137	402134	96.64	70217	17.46	291940	1.8592e+06	1
HB150723_2_006	Non-neuron control	5	348349	335120	96.2	59419	17.73	241553	1.52215e+06	1
HB150723_2_007	Non-neuron control	6	311168	296667	95.34	44992	15.17	220571	1.62229e+06	1
HB150723_2_009	Non-neuron control	7	349715	335597	95.96	52779	15.73	248135	1.7701e+06	1
HB150723_2_010	Non-neuron control	8	342835	328941	95.95	47867	14.55	247005	1.91544e+06	1
HB150723_2_011	Non-neuron control	9	311860	299889	96.16	45234	15.08	223813	1.64802e+06	1
HB150723_2_012	Non-neuron control	10	371976	355223	95.5	57308	16.13	260297	1.81568e+06	1
HB150723_2_013	Non-neuron control	11	343028	327563	95.49	56057	17.11	239110	1.55805e+06	1
HB150723_2_014	Non-neuron control	12	291900	279770	95.84	37539	13.42	211807	1.78902e+06	1
HB150723_2_015	Non-neuron control	13	400254	385353	96.28	70476	18.29	275275	1.68271e+06	1
HB150723_2_017	Non-neuron control	14	484312	466677	96.36	83766	17.95	333648	2.1027e+06	1
HB150723_2_019	Non-neuron control	15	342484	328489	95.91	48043	14.63	246281	1.87369e+06	1
HB150723_2_020	Non-neuron control	16	344065	331851	96.45	54961	16.56	242258	1.63338e+06	1
HB150723_2_021	Non-neuron control	17	344214	330239	95.94	55329	16.75	239937	1.59951e+06	1
HB150723_2_022	Non-neuron control	18	361312	348597	96.48	52272	14.99	257611	1.93843e+06	1
HB150723_2_023	Non-neuron control	19	298907	287278	96.11	40423	14.07	215551	1.73595e+06	1
HB150723_2_024	Non-neuron control	20	523786	506888	96.77	92201	18.19	361110	2.23564e+06	1
HB150723_2_025	Non-neuron control	21	421382	404224	95.93	70130	17.35	290906	1.89069e+06	1
HB150723_2_026	Non-neuron control	22	297061	286354	96.4	42974	15.01	211903	1.5907e+06	1
HB150723_2_029	Non-neuron control	23	363853	349665	96.1	56735	16.23	255949	1.76139e+06	1
HB150723_2_030	Non-neuron control	24	478678	461491	96.41	81230	17.6	332096	2.12124e+06	1
HB150723_2_031	Non-neuron control	25	423304	409853	96.82	65873	16.07	301411	2.09849e+06	1
HB150723_2_033	Non-neuron control	26	276456	264988	95.85	43721	16.5	194317	1.31388e+06	1
HB150723_2_034	Non-neuron control	27	248005	236953	95.54	33007	13.93	178774	1.4379e+06	1
HB150723_2_038	Non-neuron control	28	330014	317692	96.27	47857	15.06	236217	1.76056e+06	1
HB150723_2_039	Non-neuron control	29	276946	267912	96.74	37504	14	201351	1.63153e+06	1
HB150723_2_040	Non-neuron control	30	315332	303229	96.16	46557	15.35	224692	1.63791e+06	1
HB150723_2_041	Non-neuron control	31	396319	380149	95.92	57333	15.08	282928	2.09179e+06	1
HB150723_2_042	Non-neuron control	32	321841	308033	95.71	52939	17.19	224681	1.45811e+06	1
HB150723_2_043	Non-neuron control	33	412189	394568	95.73	62176	15.76	291042	2.08012e+06	1
HB150723_2_044	Non-neuron control	34	305469	295737	96.81	43896	14.84	221175	1.65796e+06	1
HB150723_2_045	Non-neuron control	35	230328	218623	94.92	34432	15.75	162233	1.14687e+06	1
HB150723_2_046	Non-neuron control	36	227631	217680	95.63	28251	12.98	164676	1.43677e+06	1
HB150723_2_047	Non-neuron control	37	329291	317004	96.27	46094	14.54	237462	1.82811e+06	1
HB150723_2_049	Non-neuron control	38	353125	340338	96.38	56464	16.59	248572	1.68843e+06	1
HB150723_2_050	Non-neuron control	39	220897	212103	96.02	26221	12.36	164537	1.46727e+06	1
HB150723_2_051	Non-neuron control	40	323461	312702	96.67	52953	16.93	228418	1.5017e+06	1
HB150723_2_053	Non-neuron control	41	319181	304823	95.5	48974	16.07	224424	1.56091e+06	1
HB150723_2_055	Non-neuron control	42	335557	322389	96.08	56198	17.43	232838	1.49704e+06	1
HB150723_2_056	Non-neuron control	43	345907	332549	96.14	51849	15.59	246612	1.76363e+06	1
HB150723_2_057	Non-neuron control	44	319998	307536	96.11	51404	16.71	225081	1.49543e+06	1
HB150723_2_058	Non-neuron control	45	318882	305680	95.86	43519	14.24	230767	1.81677e+06	1
HB150723_2_059	Non-neuron control	46	305078	293522	96.21	46918	15.98	217126	1.52036e+06	1
HB150723_2_060	Non-neuron control	47	285761	275569	96.43	39651	14.39	205614	1.61297e+06	1
HB150723_2_061	Non-neuron control	48	333527	322564	96.71	51983	16.12	237566	1.6417e+06	1
HB150723_2_062	Non-neuron control	49	322701	311439	96.51	47713	15.32	230501	1.68097e+06	1
HB150723_2_063	Non-neuron control	50	339768	327911	96.51	59857	18.25	233802	1.42785e+06	1
HB150723_2_064	Non-neuron control	51	367061	354640	96.62	54302	15.31	263766	1.93694e+06	1
HB150723_2_066	Non-neuron control	52	361382	349321	96.66	56705	16.23	254585	1.77235e+06	1
HB150723_2_067	Non-neuron control	53	361778	349727	96.67	58039	16.6	253927	1.71763e+06	1
HB150723_2_068	Non-neuron control	54	317634	306246	96.41	47810	15.61	225525	1.62577e+06	1
HB150723_2_069	Non-neuron control	55	264126	254629	96.4	39449	15.49	187174	1.36139e+06	1
HB150723_2_073	Non-neuron control	56	300048	288705	96.22	45789	15.86	211757	1.49182e+06	1
HB150723_2_074	Non-neuron control	57	374236	361767	96.67	59350	16.41	264291	1.81134e+06	1
HB150723_2_075	Non-neuron control	58	306240	294816	96.27	45095	15.3	218252	1.59467e+06	1
HB150723_2_077	Non-neuron control	59	357854	346018	96.69	56428	16.31	251120	1.74839e+06	1
HB150723_2_078	Non-neuron control	60	430469	417626	97.02	70542	16.89	303101	2.01552e+06	1
HB150723_2_082	Non-neuron control	61	386868	374194	96.72	64073	17.12	270410	1.76925e+06	1
HB150723_2_085	Non-neuron control	62	348251	333574	95.79	54180	16.24	245162	1.69035e+06	1
HB150723_2_086	Non-neuron control	63	301361	290040	96.24	50152	17.29	209835	1.36216e+06	1
HB140502_3_049	Tri21	1	1093107	1076036	98.44	140687	13.07	821386	7.25811e+06	1
HB140502_3_050	Tri21	2	961060	934420	97.23	456044	48.81	397466	941211	1
HB140502_3_051	Tri21	3	1837237	549192	29.89	215828	39.3	270947	817063	1
HB140502_3_052	Tri21	4	692583	673453	97.24	308526	45.81	305457	765027	1
HB140502_3_053	Tri21	5	734373	711096	96.83	330454	46.47	310639	784589	1
HB140502_3_055	Tri21	6	686706	668689	97.38	283975	42.47	325456	871447	1
HB140502_3_056	Tri21	7	669847	648422	96.8	278432	42.94	309752	828360	1
HB140502_3_057	Tri21	8	788844	766887	97.22	342751	44.69	356276	914466	1
HB140502_3_058	Tri21	9	622275	602501	96.82	254550	42.25	287586	790231	1
HB140502_3_059	Tri21	10	660925	641653	97.08	276584	43.1	306287	812636	1
HB140502_3_060	Tri21	11	810488	785974	96.98	334714	42.59	378340	1.01815e+06	1
HB140502_3_064	Tri21	12	902756	877945	97.25	441598	50.3	357808	832157	1
HB140502_3_065	Tri21	13	905298	880220	97.23	451276	51.27	351421	802911	1
HB140502_3_066	Tri21	14	792300	772591	97.51	371174	48.04	338533	802493	1
HB140502_3_067	Tri21	15	587200	568461	96.81	238771	42	279751	755055	1
HB140502_3_069	Tri21	16	660374	639601	96.85	264787	41.4	313437	870453	1
HB140502_3_071	Tri21	17	651364	631462	96.94	280352	44.4	296816	757951	1
HB140502_3_074	Tri21	18	827060	803252	97.12	387504	48.24	348771	826680	1
HB140502_3_075	Tri21	19	714450	694692	97.23	312856	45.04	323642	815599	1
HB140502_3_076	Tri21	20	329252	315225	95.74	125246	39.73	155827	458911	1
HB140502_3_077	Tri21	21	744529	724580	97.32	311947	43.05	341433	922743	1
HB140502_3_078	Tri21	22	500778	483534	96.56	202139	41.8	236900	644501	1
HB140502_3_079	Tri21	23	568688	547835	96.33	273996	50.01	226207	524150	1
HB140502_3_080	Tri21	24	767929	747690	97.36	334478	44.73	338867	886301	1
HB140502_3_081	Tri21	25	596299	577798	96.9	269273	46.6	256170	633770	1
HB140502_3_082	Tri21	26	804896	783124	97.3	364723	46.57	348905	860483	1
HB140502_3_083	Tri21	27	726176	696234	95.88	299872	43.07	335778	885156	1
HB140502_3_084	Tri21	28	784733	761360	97.02	340017	44.66	353017	906151	1
HB140502_3_085	Tri21	29	1009008	981914	97.31	454675	46.3	440870	1.09406e+06	1
HB140502_3_086	Tri21	30	717968	698036	97.22	310908	44.54	324199	833773	1
HB140502_3_087	Tri21	31	676405	657094	97.15	297728	45.31	303483	762719	1
HB140502_3_089	Tri21	32	774867	753979	97.3	343240	45.52	344209	866812	1
HB140502_3_090	Tri21	33	630221	612701	97.22	272247	44.43	288057	736024	1
HB140502_3_092	Tri21	34	472600	459037	97.13	186432	40.61	232538	643721	1
HB140502_3_094	Tri21	35	686956	667578	97.18	287019	42.99	319524	851839	1
HB140502_3_095	Tri21	36	668888	643309	96.18	286076	44.47	295866	770364	1
