# Supplementary material for: Single-cell whole genome sequencing reveals no evidence for common aneuploidy in normal and Alzheimer’s disease neurons
Source: Genome Biol. 2016 May 31;17:116. doi: 10.1186/s13059-016-0976-2 (PMC4888403; doi:10.1186/s13059-016-0976-2)
Supplement: Additional file 5: Table S3. — Aneuploidy rates per chromosome of all samples. (XLSX 13 kb) [file 13059_2016_976_MOESM5_ESM.xlsx]

## Sheet: Sheet2
Table S3	percentage aneuploidy (#gain, #loss) /chromosome/sample
chromosome sample____________	1	2	3	4	5	6	7	8	9	10	11	12	13	14	15	16	17	18	19	20	21	22	X	number of cells	number of aneuploid cells	% aneuploid cells
Control 1	0	0	0	0	0	0	0	0	0	0	0	0	0	0	0	0	0	0	0	0	0	0	0	81	0	0
Control 2	0	0	0	0	0	0	0	0	0	0	0	0	0	0	0	0	0	0	0	0	0	0	0	80	0	0
Control 3	0	0	0	0	0	0	0	0	0	0	0	0	0	0	0	0	0	0	0	0	0	0	0	108	0	0
Control 4	0	0	0	1.39 (1, 0)	0	1.39 (0, 1)	0	0	0	0	0	0	1.39 (1, 0)	0	0	2.78 (2, 0)	0	1.39 (1, 0)	0	0	1.39 (1, 0)	1.39 (1, 0)	0	72	4	5.55556
Control 5	0	0	0	0	0	0	0	0	0	0	0	0	0	0	0	0	0	0	0	0	0	0	0	128	0	0
Control 6	0	0	0	0	0	0	0	0	0	0	0	0	0	0	0	0	0	0	0	0	0	0	0	120	0	0
AD 1	0	0	0	0	0	0	0	0	0	0	0	0	0	0	0	0	0	0	0	0	0	0	0	32	0	0
AD 2	0	0	0	0	0	2.70 (1,0)	0	0	0	0	0	0	0	0	0	0	0	0	0	0	0	0	0	37	1	2.7027
AD 3	0	0	0	0	0	0	0	0	0	0	0	0	0	0	0	0	0	0	0	0	0	0	0	63	0	0
AD 4	0	0	0	0	0	0	0	0	0	0	0	0	0	0	0	0	0	0	0	0	0	0	0	72	0	0
AD 5	0	0	0	0	0	0	0	0	0	0	0	0	0	0	0	0	0	0	0	0	0	0	0	118	0	0
AD 6	0	0	0	0	0	0	0	0	0	0	0	0	0	0	0	0	0	0	0	0	0	0	0	125	0	0
AD 7	0	0	0	0	0	0	0	0	0	0	0	0	0	0	0	0	0	0	0	0	0	0	0	115	0	0
AD 8	0	0	0	0	0	0	0	0	0	0	0	0	0	0	0	0	0	0	0	0	0	0	0	107	0	0
AD 9	0	0	0.92 (0 1)	0	0	0	0	0	0	0	0	0	0	0	0	0	0	0	0	0	0.92 (0, 1)	0	0	109	2	1.83486
AD 10	0	0	0	0	0	0	0	0	0	0	0	0.87 (0, 1)	0	0	0	0	0	0	0	0	0	0.87 (1, 0)	0	115	2	1.73913
DS	0	0	0	0	0	0	0	0	0	0	0	0	0	0	0	0	0	0	0	0	100 (36, 0)	0	0	36	36	100
Non-neuronal control 1.2	0	0	0	0	0	0	0	0	0	0	0	0	0	0	0	0	0	0	0	0	0	0	0	63	0	0
Non-neuronal Advanced AD 1.3	0	0	0	0	0	0	0	0	0	0	0	0	0	0	0	0	0	0	0	0	0	0	0	51	0	0
total Control neurons	0	0	0	0.17 (1, 0)	0	0.17 (0, 1)	0	0	0	0	0	0	0.17 (1, 0)	0	0	0.34 (2, 0)	0	0.17 (1, 0)	0	0	0.17 (1, 0)	0.17 (1, 0)	0	589	4	0.679117
total AD neurons	0	0	0.11 (0, 1)	0	0	0.11 (1, 0)	0	0	0	0	0	0.11 (0, 1)	0	0	0	0	0	0	0	0	0.11 (0, 1)	0.11 (1, 0)	0	893	5	0.55991
